# Supplementary material for: A maximum likelihood framework for protein design
Source: BMC Bioinformatics. 2006 Jun 29;7:326. doi: 10.1186/1471-2105-7-326 (PMC1570151; doi:10.1186/1471-2105-7-326)
Supplement: Additional file 2 — Data set DS1 – List of PDB identifiers of proteins used [file 1471-2105-7-326-S2.txt]

# Data set DS1
# Proteins are named by their PDB id + chain identifier. When there is no chain identifier, the last character is '0'
1W2WB
1LYCA
1JO0A
1XDZA
1OQJA
1CSN0
1MG7A
1MNAA
1W2YA
1BEA0
1D2OA
1DP4A
1GVNA
1VLRA
1J98A
1R7LA
1VLS0
1MK0A
1IRQA
1GL2C
1WPCA
3CHBD
1QU9A
1M55A
1W6SA
1BB1B
1OQQA
1ALVA
1GL4A
1LK9A
1BEHA
1CT5A
1D2VC
1RIYA
1MK4A
1DI2A
1VICA
1VPMA
1GSA0
1VLYA
1J27A
1HDKA
1MUWA
1J1YA
1UQ5A
1NNHA
1AQ0A
1R0MA
1PG4A
1SBP0
1T0BA
1SFDA
1JH6A
1DWKA
1XB3A
1PFVA
1BX70
1VPSA
1ET1A
1OJQA
1PG6A
1V7BA
1NUUA
1Y71A
1C3CA
1F32A
1N1FA
1CM4B
1GOTG
1CLVI
1ELKA
1QFTA
1R0RI
1UMGA
1UJ2A
1VMBA
3EZMA
1JL0A
1RJDA
1T0HA
1U7LA
1FI2A
1GP6A
1TFE0
1N1JA
1XEOA
1JL1A
1UBKL
1R0UA
1CPO0
1M1QA
1RQPA
1R0VA
1AMF0
1VMEA
1ZPDA
1SBYA
1XPPA
1Y6ZA
1UIXA
1CTF0
1N97A
1KA1A
1TQGA
1S12A
1GWEA
1FLMA
1NRJA
1SN9A
1H6FA
1LVK0
1Q8IA
1OO0A
1OO0B
1T0PB
1EB6A
1KZFA
1NRLC
1PJXA
1MGTA
1JDPH
1W44A
1TN6A
1NKD0
1XEWX
1F74A
1JSDB
1M1ZA
1SQSA
1SG4A
1OZ2A
1U4BA
1CMCA
1H6LA
1T0TV
1Y08A
1IE9A
1CIPA
1SR4B
1NH2C
1GWMA
1VC1A
4BCL0
1WIWA
1G73A
1V84A
1EF1C
1P1MA
1SQWA
1MZBA
1C7KA
1OGOX
1F00I
1JZTA
1HT6A
1IHSI
1PO5A
1QREA
1XJ4A
1G6XA
1MOGA
1QCSA
1V7ZA
1QNRA
1L2HA
1MZGA
1D3VA
1EEXG
1N62B
1WC3A
1J34C
1RYLA
1EF8A
1DMHA
1TJOA
1GX5A
1N5UA
1KP6A
1W0NA
1K6FA
1RV9A
1NA3A
1IWLA
1IAPA
1PGS0
1NZEA
1RYOA
1RO0A
1XFFA
1IWMA
1W0PA
1PKHA
1N9LA
1GPPA
1VQQA
1PVGA
1SJYA
1D7PM
1DQAA
1J6OA
1A4MA
1B12A
1AJJ0
1Y80A
1E7LA
1EU1A
1N2EA
1T1DA
1XMTA
1NZJA
1A8D0
1QVEA
1K2XB
1DC1A
1KWGA
1H03P
1DQEA
1Y0KA
1S5AA
1VFYA
1D4AA
1HQ0A
1FJ2A
1CQMA
1R1TA
1PA1A
1FTRA
1DXRC
1L6KA
1VYBA
1KHYA
1FIUA
1GQ8A
1BQUA
1MHNA
1XQOA
1N6AA
1UV4A
1V54J
1R5LA
1S21A
1PL3A
1A8L0
1XFSA
1JB7B
1DY5A
2IGD0
1UYLA
1W4RA
1SZ7A
1VK4A
1V58A
1QL0A
1A8O0
1GU2A
1VJVA
1JIDA
1VYIA
1K77A
1UCSA
1DQPA
1EC7A
1SVFA
1ARB0
1IQ5B
1FC3A
1GJ7A
1NZYA
1QA7A
1JETA
1HTRP
1GXMA
1T1VA
1SRVA
1WJXA
1RW1A
1HBNC
1SVMA
1YNBA
1OI0A
1U24A
1DQZA
1B93A
1Q9UA
1UKFA
1LM8V
1XYIA
1ITUA
1NAR0
1PZXA
1NSZA
1W96A
1GMXA
1BYRA
1IXKA
1LF2A
1SZHA
1T9HA
1J3WA
1PI1A
1FJJA
1UKKA
1VKFA
1FG7A
1EYEA
1Q33A
1VKIA
1G4MA
1CCWA
1XGKA
1CNV0
1S2KA
1WZ8A
1OX0A
1PSWA
1Q2WA
1UZEA
1VKMA
1QWGA
1DYPA
1VKNA
1AOCA
1U9LA
1NWZA
1MF7A
1BRT0
1IUAA
1HQSA
1SACA
1RHS0
1UOLA
1J0PA
1IFRA
1FNLA
1DD9A
1V2BA
1LU4A
1LXJA
1WOCA
1USCA
1T6CA
1QWOA
1Q74A
1K0MA
1K7WA
1TOVA
1PX5A
1AOL0
1WKQA
1K87A
1SSQA
1TP6A
2BF9A
1QAUA
1M48A
1TZVA
1M0DA
1PWXA
1QB5D
1WDJA
1TAFA
1MML0
1DKIA
1F1MA
1CZAN
1MU5A
1MIXA
1GUXB
1LBU0
2PGD0
1TZYD
1D9CA
1GD0A
1BDMA
1U6DX
1X9IA
1ICFI
1PPRM
1LC5A
1VHH0
1R6WA
1XOFB
1W2FA
1BDO0
1RWRA
2BBKL
1H8PA
1JFXA
1HUW0
256BA
1NU4A
1UZXA
1YOCA
1JR7A
1D5TA
1GNUA
1EGWA
1MXRA
1Y9IA
1LFPA
1PTMA
1SAUA
1N7SB
1VHNA
1UT1A
1CHD0
1INLA
1T6SA
1REQB
3TDT0
1MFMA
1RIFA
1IJYA
1G5HA
1JV1A
1H97A
1T6UA
1JNIA
1UEBA
2PVBA
1Q7FA
1EKQA
1L8BA
1SX5A
1I1JA
1XZOA
1R7AA
1EKRA
1CZPA
1O82A
1O7SA
1GVEA
1F60A
1LR5A
1N7ZA
1JUVA
4UBPA
1K8KF
1EZGA
1HZ6A
1V2ZA
1T79B
1UASA
1MUGA
1ON2A
1PU6A
1MG4A
1NFP0
1P0HA
1EL6A
END
