# Supplementary material for: A maximum likelihood framework for protein design
Source: BMC Bioinformatics. 2006 Jun 29;7:326. doi: 10.1186/1471-2105-7-326 (PMC1570151; doi:10.1186/1471-2105-7-326)
Supplement: Additional file 3 — Data set DS2 – List of PDB identifiers of proteins used [file 1471-2105-7-326-S3.txt]

# Data set DS1
# Proteins are named by their PDB id + chain identifier. When there is no chain identifier, the last character is '0'
1K1EA
1I1QB
1JNRA
1COZA
1KNMA
1GDEA
1N0WB
1V73A
1KGDA
7HBIA
1KV7A
1U00A
1G5TA
1N0XP
1UAYA
1JYSA
1IGQA
2BJIA
1E2KA
1XZZA
1QTXB
1OXXK
1QXMA
1UWWA
1BB1A
1RU4A
1PBYB
1PBYC
1K8WA
1FDR0
1UTEA
1X6OA
1LV7A
1WEHA
1XSVA
1PN9A
2NACA
1XEDA
1U7BB
1V3HA
1I60A
1WM3A
1VIE0
1U09A
1NJRA
1OQVA
1HW1A
1W78A
1D2ZA
1V05A
1IKOP
1BX4A
1Q0RA
1OFZA
1IKPA
1X74A
1YLLA
2ARCA
1VPRA
1M93B
1U7GA
1T7MB
1P4OA
1Q0UA
1QXYA
1O54A
1QQP1
1QQP2
1WPNA
1QQP4
1VQ3A
1AIL0
1WPOA
1LO7A
1U7IA
1MCTI
1YT8A
2BK7B
1DSZA
1WER0
1Q16A
1TXJA
1FLEI
1VIMA
1U7KA
1HE1A
1R12A
1NUYA
1DPGA
1W07A
1SXRA
1T7RA
1HP1A
1MKAA
1XLYA
1IA9A
1G6GA
1SBXA
1S7ZA
1RY9A
2MLTA
1QNAA
1NZ0A
1M22A
1KS8A
1U7PA
1VMGA
1FT5A
1LKKA
1L5OA
2PSPA
1TC5A
1NRJB
2NLRA
1NYTA
1BTN0
2DNJA
1JKXA
1S14A
1NNWA
1H32A
1H2SB
1ELUA
1MVFD
1S4KA
1FM0D
1T4FM
1JSDA
1EAYC
1TUAA
1JHGA
1WMHB
1H6KA
1P1JA
1DEUA
1KOLA
1MDC0
1SR4C
1Y7BA
1ATZA
1JOSA
1UC7A
1L9LA
1I2TA
1R4XA
1V4AA
1U0SA
1SR8A
1YTLA
1MOF0
1VFJA
1H70A
1TCA0
1SR9A
1UXY0
1J2RA
1RUTX
1GPIA
1M5WA
1CFB0
1KSHB
1WMQA
1R1GA
1XIWA
1GX3A
1I39A
1N62C
1DMGA
1XQAA
1ZIN0
1AY7B
1JHSA
1S1DA
1UQTA
1YBKA
1NOGA
1SJWA
1UUJA
2SAK0
1Y0EA
1MSC0
1P9AG
1R1MA
2PTD0
1UFYA
1T56A
1KSOA
1UCDA
1G3KA
1WMXA
1OVNA
1DJ8A
1XFIA
1E0BA
1VQSA
1O9IA
1Y0HA
1Y7RA
1HX6A
1KWFA
1HM9A
1O66A
1D7UA
1QS1A
1POC0
1PRXA
1V8EA
1J73A
1P9GA
1F3VA
1PVMA
1TUWA
1SD4A
1GTKA
1DQGA
1Q9BA
1QH5A
1JM1A
1KHXA
1HQ1A
2BOPA
1EFDN
1NE2A
1AK00
1S5DA
1EU8A
1DBWA
1P5VB
1XG0A
1J77A
1SGMA
1V54D
1V54I
1R26A
1V54M
1JEKA
1VCHA
1DFMA
1CQQA
1RH40
1RKIA
1J79A
1IX9A
1T5BA
1YBZA
1L6PA
1KPGA
1SYYA
1YN9A
1UCRA
1NOX0
1QKRA
1N2SA
1R9FA
1GU4A
1EY4A
1RGZA
1AYL0
1ROCA
1GTVA
1E4FT
1IQ6A
1S29A
1M6PA
1GU7A
1KICA
1VGGA
1L6XB
1BGC0
1GBS0
1POT0
1Q2HA
1TVGA
1N2ZA
1GXQA
1H80A
1UGPA
1UGPB
1VD5A
1RZHH
1RZHM
1QW9A
1H0HB
1IU1A
1C1DA
1K07A
1ECA0
1MPGA
1D4TA
1S5UA
1OI2A
1XCLA
2HRVA
1U5KA
1QSGA
1K7CA
1PWBA
1VKCA
1ITVA
1WCV1
1D4XG
1X91A
1FR2B
1TS9A
1AGQA
1L3LA
1V5IB
1W1OA
1JU2A
1US5A
1OWLA
1PSRA
2MCM0
1JU3A
1RSGA
2BM3A
1R9WA
1JIWI
1JFBA
1C96A
1WKCA
1L3PA
1SHEA
1JIXA
1JBOA
1VH5A
1VKKA
1YD0A
1ROWA
1C8ZA
1NWWA
1DCS0
1NM8A
1X99A
1UVQC
1DD3C
1V9FA
1A620
1UW1A
1TVXA
1D8WA
1IJBA
1E1HA
1S2OA
1NIGA
1J4AA
1SDWA
1QSUA
1THFD
1VKPA
1GQZA
1M7GA
1VL1A
1NTHA
1JY2P
1JFLA
1JMVA
1P3CA
1I0VA
1H8EH
1H8EI
1RWHA
1WDDS
1QWNA
1C1YB
1UHEB
1M45B
1H4RA
6RLXA
6RLXB
1O06A
1I4MA
1OTFA
1VL5A
1G4YB
1JUBA
1USEA
1KMTA
1RLMA
1VKWA
1EZ3A
1BKRA
1B65A
1MJ4A
1NPYA
1S2XA
1B66A
1AVWB
1USGA
1JG1A
1LTZA
1FD3A
1DS1A
1WA5B
1UDVA
1GK9A
1XDFA
1XKPA
1GCQC
1DGWX
1GV9A
1T2WA
1C2AA
1MTYD
1XKRA
2BJ4A
1CVRA
1MC2A
1OXDA
1NTVA
1OIS0
1UI0A
1VP4A
1T6OB
1CDLE
1GO3F
1DVOA
1I58A
1C9OA
1JNDA
1YDGA
1VLAA
1UAIA
1ES5A
1N7SC
1XDNA
1KR4A
1M7YA
1HYP0
1CL8A
1B9WA
1EVLA
1Y66A
1NQEA
1TT8A
1WDVA
1V33A
3THIA
1JK3A
1VZYA
1O7QA
1SENA
1PBJA
1PMI0
1PMHX
1H99A
1A6M0
1IO0A
1LFWA
1FKMA
1DZKA
1VHTA
1WHO0
1GVFA
1VI4A
1FS7A
1KNGA
2TNFA
1K8KD
1K8KE
1VHVA
1UEHA
1A6Q0
1V6PA
1ON3A
1GVJA
END
