# Supplementary material for: A maximum likelihood framework for protein design
Source: BMC Bioinformatics. 2006 Jun 29;7:326. doi: 10.1186/1471-2105-7-326 (PMC1570151; doi:10.1186/1471-2105-7-326)
Supplement: Additional file 4 — Multiple sequence alignment for sequence logos of figure 5. Multiple sequence alignment (Clustal format) used to generate sequence logos of figure 5. [file 1471-2105-7-326-S4.aln]

CLUSTAL W (1.8) multiple sequence alignment


1gdeA           ALSDRLELVSASEIRKLFDIAAGMKDVISLGIGEPDFDTPQHIKEYAKEALDKGLTHYGP
Q8Y0E8          -LSSKVSTLAPSPIQRTREAREAGRDVVDLTLGEPDFATPEHICEAARRAIADGLTKYTP
Q9BVY5          ------------------------------------------------------------
Q8RAK7          -LSQNALQITPSMTLEITAKARQLKDVIDFGVGEPDFDTPDYIKEAAIEAIKKGYTKYTP
AAB2_RHIME      --ASRISSIGVSEILKIGARAAAMKPVIILGAGEPDFDTPDHVKQAASDAIHRGETKYTA
Q55453          ----RMDLVQSPVIPVVGQWIVDSPGTISLGQGVAFYPPPNEVAVAVRESLETPLHQYQP
AATB_RHIME      --ASRISSIGVSEILKIGARAAAMKPVIILGAGEPDFDTPDHVKQAASDAIHRGETKYTA
Q8YTF2          --ADRIQQLPPYVFARLDELKAKARDLIDLGMGNPDGATPQPVVDAAIQALQDPKNHYPP
Q9KC79          ELAKRVSTLTPSSTLAITAKAKELKDVIGLGAGEPDFNTPQYIIDAAVRSMEEGHTKYTP
Q92S71          SLSPRATAAPESGIVEVVNYARGREGLIPLWVGEGDLPTPDFVSRAAADALMAGETFYTW
Q93703          ---------TVNPVRKIADACAVPKKVIKLHLGDPSVGGKLPPSEIAVQAMHESVSGYGP
Q8YMS6          -LAARVSQVTPSITLAIAAKAKAMKDVCSFSAGEPDFDTPAHIKAAAAKALDEGKTKYGA
Q9HV76          SYSARSRAIEPFHVMALLARANELHDVIHLEIGEPDFTTAEPIVEAGRAALAAGHTRYTA
Q8U3E6          -MAHRIGVIQRSKIRELFERASKMENVISLGIGEPDFDTPNNIKEAAKRALDEGWTHYTP
Q9HUI9          ------------------------EEILLLSVGDPDFDTPAPIVQAAIDSLLAGNTHYAD
Q8ZVJ5          -FSPRIGALRESPTRKIDELREKLRDVILLSTGQPSIPPPREVREALGELLKVDTMGYTP
AAT_METEX       ------PYVFEQVNRIKAAARARGADIIDLGMGNPDLDAPRHVIEKLVETAGKPRTRYSA
Q9ZLG5          PYSSKVQSLSESATIAISTLAKELKDILSFSAGEPDFDTPQAIKDAAIKALNDGFTKYTP
AAT1_METJA      -ISSRCKNIKPSAIREIFNLATS--DCINLGIGEPDFDTPKHIIEAAKRALDEGKTHYSP
Q8XJ54          -MNKNVIGIEISGIRKFYNEVVKFPEAISLTLGQPDFPVPEKVKEAMIRAIEEGKTTYTA
Q8UFR3          -----MSKRSAVEPFHAMDILAEARPVISMAVGQPSHPAPKASLAAAQEALKHGRIGYTD
Q9W6U2          --ANRTNGIDKNVWVEFTQLAAA-YSKVNLGQGFPDFAPPKFVQEAFCHALNEGMHQYTR
Q9K7L1          -LSTRVQSIQPSGIRRFFDLASKMENIISLGVGEPDFVTPWNVREASISSMERGFTAYSA
O66737          ---DRLEKVSPFIVMDILAQAQKYEDVVHMEIGEPDLEPSPKVMEALERAVKEKTFFYTP
Q9Y9P0          -IQERVVEIEGETAFAYLAVARKLRRVISFGIGQPDFPTPHHIREAAKKALDEGFTGYTE
Q99V44          SLNSNSKYLRAPSIRQFSNRMNNLDDCVNLTIGQPDFPMPDVVKKAYIDAINNDKTSYSH
Q8RA61          -LSQNALQITPSMTLEITAKAKQLKDVIDFGVGEPDFDTPSYIKEAAIDAIKRGYTKYTP
PATA_BACSU      -LNPKAREIEISGIRKFSNLVAQHEDVISLTIGQPDFFTPHHVKAAAKKAIDENVTSYTP
Q98NB8          SLSRRGNVEPFHAMDVLAELKAQGVPVISMAVGQPSDPAPVRVRAAAARALQDGRIGYTD
Q97PQ9          -LSNRVESVTLAAGARAKALKAEGRDILSLTLGEPDFTTPKNIQDAAIASIRDGRSFYTV
Q9KAU1          AKEIEQNLTQSSWIRKMFEEGQRLKNVFDFSLGNPIIDPPAQLRAYANAPIQGG-HSYIP
Q9V0G5          ----SIEYAIRDVVLPARELEKKGIKVIRLNIGDPDFQPPEHMKEAYCKAIKEGHNYYGD
AAT_PYRKO       ------------NVYEFFNRINEVRPESRLDAGQPDIPVRREIIEEAVESLRRGETGYTS
Q9L0L5          -VSARVGAISESATLAVDAKAKALKPVIGFGAGEPDFPTPDYIVEAAVEAKNPKFHRYTP
Q979X6          -LSQRLQYVNESATVSASNYVEKLKKVYNFGIGEPDFTTPQHIIEYAFEMAKEGKTHYTP
Q8RCV4          -IAKRAKAIEISTIRYFFNMAREVEGAISLAIGEPDFITPEHIRNAAKKALDEGMTGYTV
AAT_SYNY3       -LTQRVSQVVPSITLEITAKAKAMRDVLSFTAGEPDFTTPPHIVEAAKLALDEGKTRYGP
Q8XJT3          -LSRKAQNIGASLTLALTAKAGELKDVVSFGVGEPDFNTPKNIIEAATRAMEEGKTKYTA
Q97KB8          -FSNRVHNMDFSPIRKLVPLSKAAEDVYHLNIGQPDVKTPDTFFQGI-TNYNEKIVKYSD
Q8ZDK4          -LDNVCYDIRGPVLKEAKRLEEEGNKVLKLNIGNPAFDAPDEILVDVIRNLPTAQ-GYCD
O59096          ALSDRLELVSASEIRKLFDIAAGMKDVISLGIGEPDFDTPQHIKEYAKEALDKGLTHYGP
Q98AR6          -LAHRTNLFGTSGTAAARAAAKAAKEIIDLTAGEIWSELAPTIRDGAIDAINKGVNRYTD
Q8TT07          -LSKQSEDIPPFYVMEVLESAKELRHIIHLEVGEPDFPTAPHICEAACAAIGKGLTKYTH
Q9R096          -LHQSLTMTKRLQARRLDGIDQNLYDVVNLGQGFPDFSPPDFATQAFQQATSGNLNQYTR
Q9RNK6          -LWQPMMINMLSVLSVMIELKSKGVDIITLGAGEPDFETPEFIKEAAIQAIHDGKTRYTN
Q9SIE1          SLSPRVQSLKPSKTMVITDLAATLVPVIRLAAGEPDFDTPKVVAEAGINAIREGFTRYTL
YD91_METJA      -------------------------ELIDMGVGEPDMADPEVIRVLCEEAKKWENRGYAD
Q9CPI6          --SDKLEHVCYDIRGPVHKEALRLHKILKLNIGNPAPFGFEAPDEILVDVIRNLPTGYCD
Q8U097          ------------NVYELFNKINEVKPEIRLDAGQPDIPVANEIIEEAINSLKRGETGYVS
Q9CEK7          ------ESVTLAAANRAKALKAQGRDIIDLTLGQPDFPTPKIIGQAAIEAIDNGKSFYTQ
AAT_BACSP       -LANRVKTLTPSTTLAITAKAKEMKDVIGLGAGEPDFNTPQNIMDAAIDSMQQGYTKYTP
Q9I015          --SNKLANVCYDIRGPVLKHAKRLHRILKLNIGNPAFEAPEEILQDVIRNLPTAQ-GYSD
Q9KQM1          -MSSKLDNVCYDIRGPVLKHAKRMHKILKLNIGNPAFDAPDEILVDVIRNLPTSQ-GYCD
Q9A8H2          ----RLPPYVFEEVNKIKALRAEGTDIIDFGMGNPDMPTPQHIVKLIETARDPKAGRYSA
O27916          -FASRVKDIQLSEIRKIFEVAD--EDTINLGIGEPDFSVPDHVREAVKDAVDEGLTHYTS
AAT_BACST       -LAKRVASLTPSATLAITEKAKELKDVIGLGAGEPDFNTPQHILDAAIKAMNEGHTKYTP
AAB1_RHIME      --ASRISSIGVSEILKIGARAAAMKPVIILGAGEPDFDTPEHVKQAASDAIHRGETKYTA
AATA_RHIME      ALSRVKPSATIAVSQKARELKAKGRDVIGLGAGEPDFDTPDNIKKAAIDAIDRGETKYTP
Q9HHD3          --AMSIEYAIRDVVLPARELEKQGIKIIKLNIGDPDFQPPEHMKKAYCEAIMEGHNYYGD
Q8Y525          -IAKKHQQMPVNILADIGTLAKTMPDILDLSIGDPDLITDESIINAAFEDVRAGHTKYTE
AAT_RICPR       -ISTRLNSIKPSPVKKTLELKKAGVNIIALGAGEPDFDTPDNIKEVAITSIKDGFTKYTN
Q8YIC8          ALSRVKPSATIAVSQKARELKAKGKDVIVLGAGEPDFDTPENIKQAAIAAINRGETKYTP
Q9HK41          -VVDDISFGAIVKIRQLLEMQRAGKKVYRLESGDPSFPIPEHVRLAIEDALKKNRTHYTD
AAT_RHILP       ALSRVKPSATIAVSQKARELKAKGRDVIGLGAGEPDFDTPDNIKKAAIDAINRGETKYTP
Q53951          -VSARVGAISESATLAVDAKAKALKPVIGFGAGEPDFPTPDYIVEAAVEAKNPKFHRYTP
Q9HKR7          ------ESATVSASNNVEKLRKQGLKIYNFGIGEPDFTTPEGIIDYAFEMAKQGKTHYTP
O25383          --SSKIQSLSESATIAISTLAKELKDILSFSAGEPDFDTPQAIKDAAIKALNDGFTKYTP
Q9CAP1          -VAKRLEKF-KTTIFTQMSILAVKHGAINLGQGFPNFDGPDFVKEAAIQAIKDGKNQYAR
AAT_THETH       -LSRRVQAMKPSATVAVNAKALELRDLVALTAGEPDFDTPEHVKEAARRALAQGKTKYAP
Q9RWP3          -LSARAQSLKPSATVAVTSRALELLDVISMSVGEPDFDTPPHVKAAGIAAIEEGKTKYTP
Q9UZ63          -IAERVILIKRSKIRELFERASKMENVISLGIGEPDFDTPKNIKEACKRALDEGWTHYTP
Q8U1F5          ALSDKLDLVNPSEIRKLFDLAAGMKDVISLGIGEPDFDTPAHIKEYAKEGLDKGLTHYGP
Q08415          -LHQSLTMTKRLQARRLDGIDQNLYDVVNLGQGFPDFSPPDFATQAFQQATSGNLNQYTR
AAT2_BACSU      --SDVIKTLPRQEFSLVFQKVKEMAHIINLGQGNPDLPTPPHIVEALREALNPSFHGYGP
Q9X8S5          PLLNRRLAEFGTTIFAEMSALAVRTGAINLGQGFPDTDGPEEVREAAVRALRDGRNQYPP
Q939K8          -FNQQTYKIEVSDIRRFDERVSVIEDMLKLTLGEPDFNTPEHVKLAGISAIENNDSHYTG
Q9RAT0          -FNPNLDKIEISLIRQFDQQVSSIPDIIKLTLGEPDFYTPEHVKQAGIAAIENNQSHYTG
Q9CJE0          -FNPNLDKIEISLIRQFDQQVSSIPDVIKLTLGEPDFYTPEHVKQAGIVAIENNQSHYTG
Q972A2          SISGESTLVYQDVARQVQKTKGI--RIINFGIGQPDLPTFARIREAAKKSLDEGFTGYTS
Q9XBE6          -MNRVLSALAPHSSKRISEYAQRHPGTVDLTVGLPAFGPPRAMLSSAPHVNARPEDQYAH
Q9HRM6          -FSTRVTSVEPSATLAVSTLASELVDVVDLSVGEPDFDTPESIVDAGKAAMDAGHTGYAP
Q92JE7          -ISTRLSSIKPSPVKKTLELKKAGVDIITLGAGEPDFDTPDNIKEGAIKAIKDGFTKYTN
Q9AA68          ----------PTTIFERMSGLARQYGAINLGQGFPDDQGPLPVREAAARALIEGSNQYPP
Q8U821          STADRLKNVSISATQRARELAAKGIKVVSLSSGEPDFPTPAHAIEAAHAAALNGETKYPP
Q92D16          SIRPELRDIEVSGIRTFNTRVTGIPDMIRLTLGEPDFPTPEHVKQAAITAIQENFTNYTP
O28650          -LARRVEELKPSGIRRFFDLVVGRDDVISLGVGEPDFPVPWRIREEMIYSLEKGYTSYTS
AAT_THEMA       -VSRRISEIPISKTMELDAKAKALEDVINLTAGEPDFPTPEPVVEEAVRFLQKGEVKYTD
Q8YP73          -LEKIPPYLFAEINRKREALIAKGVDIINIGVGDPDKPTPAHILQAMREAIDDASHNYPP
O53870          -MTVSRLRPYATTVFAEMSALATRIGAVNLGQGFPDEDGPPKMLQAAQDAIAGGVNQYPP
Q8TR00          SFSENVSRIDTSGIRKIFEAAGS--NAINLGLGQPDFDTPVHIKTAAIEAINEGFTGYTV
Q97I35          -FSKKAGQIAASITLEITAKADEMKNVIGFGAGQPDFNTPKNIRDAAIYAIENGYTKYTP
Q8XGH1          --SSKLENVCYDIRGPVLKEAKRLNKVLKLNIGNPAPFGFEAPDEILVDVIRNLPTGYCD
Q8UDD1          -LADILSRVKPSATQKARELKAKGRDVISLGAGEPDFDTPDNIKEAAIDAIKRGETKYTP
Q54188          -VSARVGAISESATLAVDAKAKALKPVIGFGAGEPDFPTPDYIVEAAVEACKNPKYHRYT
Q8Y606          PLSKRVKGVAPSPTLAITAKAKQMKDVIGLGAGEPDFNTPQNIIDAAIESMNKGFTKYTP
Q8TPT6          --SARLKRVEESATIRISNIATRMTDVINFSLGEPDFDTPKNICDAAAKAMYEGKTHYAP
Q98H83          AFDRLGEENAFAVLARATALAQQGRDIVNLGIGQPDFKTPQHIVEAAIKALRDGHHGYTP
O31665          -LKELPKQFFASLVQKVNRKLAEGHDVINLGQGNPDQPTPEHIVEEMKRAVDPENHKYSS
O28151          --ANRIEVVQPSATLRVSTMAKELKDVVDMSVGEPDFPTPDFIIEAAYKAMKEGKVFYTP
Q8Y8A4          SIRPELRDIQVSGIRTFNTRVTGIPDMIRLTLGEPDFPTPDHVKQAAISAIEENFTNYTP
Q92AB1          PLSKRVKGVAPSPTLAITAKAKQMKDVIGLGAGEPDFNTPQNIIDAAIESMNKGFTKYTP
O54170          ATPPASRIAELRRRSRRPALAPAPPGAVSLAMGEPDFPTPPTVVQAAVSALREGHTHYAD
Q9A830          ALRRIAPSATIAISAKARALKAAGRDVIALSAGEPDFDTPDNIKNAAIEAIKAGKTKYTD
Q8XRN7          AARDAIRDLRASRIREVANAGLGLPDVLPFWFGESDRVTPEFIRDTAAQALARGNTFYTH
Q8W360          -LSAASRRVAPSPIQQLSHLAQR-AGAVNLAEGFPDFPAPAHVKAAAAAAIAADLNQYRH
Q929C3          -IAKKHQQMPVNILADIGTLAKTMPDILDLSIGDPDLITDASIINAAFEDVRAGHTKYTE
O86587          -LSEVCYEIRGPVIEHANALEEAGHSVLRLNTGNPALFGFEAPEEIVQDMIRPRAHGYTD
O59044          ----SIEYAIRDVVLPARELEKKGIKVIRLNIGDPDFQPPEHMKEAYCRAIQEGHNYYGD
Q943I5          -ISPTVSALRPSKTMAITDQATALRPVIGLAAGEPDFDTPHVIAEAGMNAIKDGYTRYTP
Q97TA8          -FNKQLDKIQVSLIRQFDQAISEIPGVLRLTLGEPDFTTPDHVKEAGKRAIDQNQSYYTG
AAT_STRVG       -MSARIGAISESATLAVDAKAKALKPVIGFGAGEPDFPTPDYIVEAAVEARNPKYHRYTP
Q8RQG1          ------------------------------------------------------------
Q8XQJ3          ELNRHLAAAQPSATYRVIDRVAARAEVISLSAGEPDFDTPAHVREAGIEAIRAGMTRYTQ
Q8TQ40          -INALPPYLFAAIDEAKDEMIAKGVDVIDLGVGDPDLPTHPHIVEAMREAVCDPKTQYPS
AAT_RICCN       -ISTRLSSIKPSPVKKTLELKKAGVDIITLGAGEPDFDTPDNIKEGAIKAIKDGFTKYTN
Q9RWJ7          ---------AQTSIFTHMSLLAARHGAVNLGQGFPSNPPPAFLLDAARRAVGT-VDQYTP
Q97GI7          -ISKGANSIQISGIRKFYNKVIKVQGAISLTLGQPDFPVPDKVKRAMVRAIEDNKTVYTS
O95335          ------------------------------------------------------------
Q98I67          -LADTLSRVKPSATIAVTQKARELKDIIGLGAGEPDFDTPDNIKNAAIEAIRRGETKYPP
AATC_RHIME      ----RLPPYVFEQVNRLKASAAAGADIIDLGMGNPDLPTPQSIVDKLCEVVQDPRTRYSS
AAT_STRGR       -VSARIGAISESATLAVDAKAKALKPVIGFGAGEPDFPTPDYIVDAAVEACRNPKYHRYT
Q8YA73          -LQNLPDQFFSSLVEKVGKKVAEGHDVINLGQGNPDQPTPKHIVEAMKTASEKPLHKYSL
Q8ZI88          ----------------------------------PDPVLPEHISQAVIKSMENGSSHYTM
O67864          ----RLPQYVFSLVNELYKLRREGEDVVDLGMGNPNMPPAKHIIDKLCEAQKPNVHGYSA
Q93RH7          -LKKLPKQFFADLVTKVNAKIAQGADVINLGQGNPDRPTYDFIKALQDSAAKPASHKYSL
Q8R7H1          -ISDVVKKIPPSGIRKFFDLVTNSKDIISLGVGEPDFVTPWEIRKEGIETLCRGNTTYTS
Q9A0S0          -VLEMKESVTLAAGARAKALKAQGRDVLNLTLGEPDFFTPKHIQDKAIESIQNGTSFYTN
AAT_SULSO       -FNGNMSQVTGETTLLYKEIARNVEKIIDFGIGQPDLPTFKRIRDAAKEALDQGFTFYTS
Q8ZW57          ----------------------------RLDIGDPDLPPPPELLEALGRV---GDMRYGP
Q982E0          -------------------------EIVDLTAGEIWSELARMIRQGAIEAINKGVNRYTD
Q982E3          -LSQRMSLLSAQEPAELAQLAAAARQIIDLAAGEIIIETPLSVREGAIAAINAGTNRYTD
O66630          EFSDRLKVLPAELDRKKQEKIEQGVDVIDLGVGDPDMPTPKPIVEAAKKALENPEHKYPS
AAT2_METJA      -LSKRLLNFESFEVMDILALAQKLKKVIHLEIGEPDFNTPKPIVDEGIKSLKEGKTHYTD
O29838          -LADRLEKIPPYLFAEIDAMKRKKVKVIDFGVGDPDLPTPEHIVEALKNAAEKVERKYPS
Q9HQK2          --SERAAAVTPFAAMDVLERAADRADVIHMEVGEPDFAPPAAATEAAVDALRAGDDDYTT
AAT1_BACSU      -LAKRVSALTPSTTLKAKELKAAGHDVIGLGAGEPDFNTPQHIIDAAVRSMNEGHTKYTP
Q9YE99          --NRRVDLITGSPTRKIDAVRERLRDVILLSTGQPGFLPPTFLRERLAQALLKRLYSYTP
Q9R6Q3          ------ESVTLAAANRAKALKAQGRDIIDLTLGQPDFPTPKKIGQAAIEAINNGQSFYTQ
Q97AE8          -IVDEISFGAIVKIRQLLEMQRQGKKVYRLESGDPSFSLPPHVKEAIKQAIENNKTHYTD
O30304          --AARLSQISTSMIRRMFEIVERAKEIISLTIGEPDFDTPQEVIERACRAMNAGFTHYTS
Q92QJ6          ----QMSKRSAVEPFHAMDVLAEAHPVISMAVGQPAHPAPKAALDAARRALDHGRLGYTD
AAT_PYRHO       -IAERVLLIKRSKIRELFERASKMEDVISLGIGEPDFDTPKNIKEAAKRALDEGWTHYTP
Q98KW9          ---DGWEVHFAAWTRK-----EAGEDIIMLSVGDHDFDTPSQTIEACVTAVRGSNHHYTP
Q8VS38          -LAKRMSLIKPSPTIAVTDKANRLKKICILAAGEPDFDTPDHIKKVAIQAIDEGKTKYTA
Q8XMH8          -ILDNVKNMPPSGIRKYFDLINEMEDVISLGVGEPDFVTPWNVREAGIYSLEQGHTHYSS
AAT_PYRAB       AMSDRLDLVNPSEIRKLFDIAAGMKDVISLGIGEPDFDTPQHIKEYAKEALDMGLTHYGP
Q8VS39          -----MSLIKLSPTIAVTDKVNRLKEICVLAAGEPDFDTPGHIKKAAIQAINEGKTKYTA
Q9KE01          ------EQFFAKLVEQVQEVKKDHDDIINLGQGSPDLPTPEHIVEKLQEAAENPLHRYAP
O05237          -LSDYVQQIKPSGIRKFFDLAATMEGVISLGVGEPDFVTAWNVREASILSLEQGYTSYTA
AAT_AQUAE       -LASRVSHLKPSPTLTITAKAKELRDVIGFGAGEPDFDTPDFIKEACIRALREGKTKYAP
Q8REF4          -ISDRVKNMKYSAVRKLAPLAAEAEKVYRLNIGQPNIETPKLFFEGLKNIPDHVI-RYAD
Q9PPF7          -LTKRSQVLEESITLAITALANELKDIISFSAGEPDFDTPQTIKNAAISAIEKGCGKYTA
Q8Y1I0          -LANIRAFHVMELAKQARELELAGRSIIHMGIGEPDFTAAEPVVRAAEAAMRRGVTQYTG
Q8RR70          -LAARVESVSPSMTLIIDAKAKAMKDVCSFSAGEPDFNTPKHIVEAAKAALEQGKTRYGP
Q9HRX4          EFSDRVAQVSISGIRAVFEAAG--EDAINLGLGQPDFPTPDHARQAAVDAIESGAAGYTS
Q97M25          -INPLVKKIELSPIREISDAALKYSDAINLTVGQPDFTTPEHIKLSAKKAIDNNHTSYTA
Q9P9M8          ----SVEYAIRDVVLPARELEKKGIKVIRLNIGDPDFQPPEHMKEAYCKAIKEGHNYYGD
AAT_THEAQ       -LSQRVKSMKPSATVAVNARALELRDLVALTAGEPDFDTPEHVKEAGRRALAQGKTKYAP
Q8XXV2          ----RLPKVGTTIFTVMSALAAE-KQAVNLGQGFPDFDCDPRIVDAVSDAMRAGFNQYPP
Q8TS80          -VAEAVKSIPPSGIRRFFDLVSGLEDIISLGVGEPDFITPWHIREMCIHSLEKGQTSYTS
Q8VXZ8          -VAKRLEKF-KTTIFTQMSILAVKHGAINLGQGFPNFDGPDFVKEAAIQAIKDGKNQYAR
Q8XRB5          -IAARVRRIKPSPSTSAADRANELKSIVNLVVGEPDFDTPQHIRQAAVQAIERGATRYTL
                                                                            

1gdeA           NIGLLELREAIAEKLKKQNGIEADPKTEIMVLLGANQAFLMGLSAFLKDGEEVLIPTPAF
Q8Y0E8          ISGLARLREAVARKFRDENGIE-CTAAETLVGCGGKQVIYQAFVATIDPGDEVLIPAPYW
Q9BVY5          -------------------------------------------------------ATPVF
Q8RAK7          ASGILELKKAICEKLKRENGLFYEP-EQIVVSNGAKHSIYNALSAILNPGDEVIIPVPYW
AAB2_RHIME      LDGTPELKKAIREKFQRENGL-AYELDEITVATGAKQILFNAMMASLDPGDEVVIPTPYW
Q55453          VAGIPSLISALTEKLRRDNDINLSSDQAVVVTAGANMGFLNAVLAITEVGDEIILNTPYY
AATB_RHIME      LDGTPELKKAIREKFQRENGL-AYELDEITVATGAKQILFNAMMASLDPGDEVVIPTPYW
Q8YTF2          FEGTASFRRAITNWYNRRYGVVLDPDSEALPLLGSKEGLSHLAIAYVNPGDVVLVPSPAY
Q9KC79          SGGLPKLKEAIIEKFKQDQGLTYTAK-EIFVGTGAKHVLYTLFQALLNEGDEVIIPSPYW
Q92S71          QRGIPPLREALVRYYQRRFQKALSP-ENFYVTGSGMQAIKLAIEAVGSPGDEVVLLTPAW
Q93703          AVGALAAREAIVERYSSADNVF--TADDVVLASGCSHALQMAIEAVANAGENILVPHPGF
Q8YMS6          AAGEPKLREAIARKLQKDNHLDYKP-ENVIVTNGGKHSLYNLIVALIDPGDEVIIPAPYW
Q9HV76          ARGLPALREAIAKFYGERYGVDLDP-QRVLVTPGGSGALLLASSLLVDPGRHWLLADPGY
Q8U3E6          NAGIPELREAIAEYYKKFYGIDVEV-DNVLVTAGAYEATYLAFETMLEQGDEVIIPDPAF
Q9HUI9          VRGKRALRQRIAERHRRRSGQAVDA-EQVVVLAGAQCALYAVVQCLLNPGDEVIVAEPMY
Q8ZVJ5          SQGIYEVRQAISEDLRRLGGLEVPP-EQIVLTAGGQAAMFSTLATLIEPGDEVVVTDPTY
AAT_METEX       SKGIAGLRRAQAGYYQRRFGVSLNPDT---------------------------------
Q9ZLG5          VAGIPELLKAIAFKLKKENNLDYEP-SEILVSNGAKQSLFNAIQALIGEGDEVVIPVPFW
AAT1_METJA      NNGIPELREEISNKLKDDYNLDVD-KDNIIVTCGASEALMLSIMTLIDRGDEVLIPNPSF
Q8XJ54          NAGIVELREEISSLLKNNFDID-FSKDEIIITVGGSEGLYAAMTALLNPGEKVLVPSIAY
Q8UFR3          ALGLRELREAIAGHYRLRHQVAIDP-ARIAVTTGSSAAFNLAFLGLFDAGDHVAIARPGY
Q9W6U2          AFGHVPLVKSLAKFFSRVIGHEIDPLEDILVTVGAYQALFSAFQALIYEGDEVIIVEPFF
Q9K7L1          NAGIIELREAISRYLYERFHIGYDPESEILVTVGASEAIDIGMRAIIDEGDEVIVVEPSF
O66737          ALGLWELRERISEFYRKKYSVEVSP-ERVIVTTGTSGAFLVAYAVTLNAGEKIILPDPSY
Q9Y9P0          TAGIPELREAIAWYLNSRYGADVSP-EEVIATTGAKTAIFLGMALYLRPGDEVIIPDPSY
Q99V44          NKGLLETREAISQYFKNRYHFSYDP-EEIIVTNGASEAIDTTLRSIIEPGDEIIIPGPIY
Q8RA61          SSGIPELKKAICEKLLKDNGLSYTP-EQIVVSNGAKHSIYNALSAILNPGDEVIIPVPYW
PATA_BACSU      NAGYLELRQAVQLYMKKKADFNYDAESEIIITTGA-QAIDAAFRTILSPGDEVIMPGPIY
Q98NB8          TLGLAGLRKAIAEHYADHYRLEVEP-ARIAVTTGSSAAFNLAFLAMFDPGDRVAIAAPGY
Q97PQ9          TSGLPELKAAVNSYFERFYGYSV-ASNQVTVAAGAKYSLYTFFMAVVNPGDEVIIPTPYW
Q9KAU1          NQGLPEARQKVAEHMNGRFNTNITAQTVTMT-SGAAGALNVALKSIMNPGDEVIIFTPYF
Q9V0G5          SEGLMELREAIVEREKKKNGVNITP-DDVRVTAAVTEALQMIFGALLDPGDEILIPGPSY
AAT_PYRKO       TGGIRELRERIAE-------FEGVSADEVIVAPGAK----ILIAAEIASAKKVAVVSPRW
Q9L0L5          AGGLPELKAAIAAKTLRDSGYEVDP-SQILVTNGGKQAIYEAFAAILDPGDEVIVPAPYW
Q979X6          SNGIHELREKVSEKLKNRNNINASP--DEVLITPTKFGINLAMMVILNPGDEVLIPEPYY
Q8RCV4          NAGLIELRREIADYLKRRYSLYYDPEKEILVTIGATEAIYVTLSTLAEEGDEVLIPEPSF
AAT_SYNY3       AAGEPALRQAIAKKLREKNNLPYEA-ANILVTNGGKHSLFNLMLAMIEQGDEVIIPAPYW
Q8XJT3          TSGIVELKEAIARKLHDDNGLNYGTK-NIIISTGAKQSLANVFMAILNPGDEVIIPVPYW
Q97KB8          SQGIDTLIDSFIRSLSDSNIYF--EKDEIMITHGGSEAIQFAIMATCDPGDEILSPEPFY
Q8ZDK4          SKGLFSARKAIMQHYQARN-IRDLTVEDIYIGNGVSELIVQSMQALLNLGDEMLVPAPDY
O59096          NIGLLELREAIAEKLKKQNGIEADPKTEIMVLLGANQAFLMGLSAFLKDGEEVLIPTPAF
Q98AR6          TVGMVELREALARKISLDTG-QIWKAEEVAVTSGAKQALFNAAMVLLNPGDEVIIPAPYW
Q8TT07          SQGLPALREAIAESYYRKFGVDLDP-NQVIVTSGTSPGLLMVFMALLEKRDEVIMSNPHY
Q9R096          AFGYPPLTNVLASFFGKLLGQEMDPLTNVLVTVGAYGALFTAFQALVDEGDEVIIMEPAF
Q9RNK6          VDGTAELKEAIVGKFRRDNHLE-YRTDQISVGSGGKHVLFNALTATIDQGDEVIIPAPYW
Q9SIE1          NAGITELREAICRKLKEENGLSYAP-DQILVSNGAKQSLLQAVLAVCSPGDEVIIPAPYW
YD91_METJA      N-GIQELKDAVPPYMEKVYGVKDDPVNEVIHSIGSKPALAYITSAFINPGDVCLMTVPGY
Q9CPI6          SKGLYSARKAIVQYYQS-KGIHGATVNDVYIGNGVSELITMSLQALLNDGDEVLIPMPDY
Q8U097          TTGINELREKIAE-------VEGVSKEEVIVGPGAK----ILIAAEIAMANKIGVIAPYW
Q9CEK7          AGGLPELKNAVQHYWTRFYNYEIQP-NEILITAGAKFALYAYFMATVDPDDEVIIPAPYW
AAT_BACSP       SGGLPALKQAIIEKFKRDNQLEYKP-NEIIVGVGAKHVLYTLFQVILNEGDEVIIPIPYW
Q9I015          SKGLFSARKAVMQYYQ-QKQVEGVGIEDIYLGNGVSELIVMSMQALLNNGDEVLIPAPDY
Q9KQM1          SKGIYSARKAVVQYYQK-KGIRSLDVEDVYIGNGASELIVMAMQALLNNGDEMLVPAPDY
Q9A8H2          SKGVPGLRKAMANYYGRRFGVKLNPDTEVIATLGSKEGFANLAQALTGPGDVIICPNPAY
O27916          NMGMEELREAIADKLKSENRVHAEP-ESIIVTVGASEAIFMCTQALLDIGDHALIPDPGF
AAT_BACST       SGGLPALKEEIIKKFARDQGLDYEP-AEVIVCVGAKHALYTLFQVLLDEGDEVIIPTPYW
AAB1_RHIME      LDGTPELKKAIREKFQRENGL-AYELDEITVATGAKQILFNAMMASLDPGDEVIIPTPYW
AATA_RHIME      VSGIPELREAIAKKFKRENNLD-YTAAQTIVGTGGKQILFNAFMATLNPGDEVVIPAPYW
Q9HHD3          SEGDRELREAIVEREKKKNGVDITP-EDVQVTAAVTEALQFIFGALIDGGEEILIPGPSY
Q8Y525          SGGDVELIDAIRGYFSRNYDLS-FERSQIRATVGALHGMYLTLQTILDDGDEVIIHEPYF
AAT_RICPR       VDGIPLLKQAIKNKFKRENNID-YELDEIIVSTGGKQVIYNLFMASLDKGDEVIIPVPYW
Q8YIC8          VSGIPQLRQAIVSKFKRENGLDYKP-EQTIVGTGGKQILFNAFMATLNPGDEVIIAAPYW
Q9HK41          STGIPELRKAIAEKLVKKNGIRSATPENVLVSNGGMNALYITFRSLIAPGEKVIIPDPMW
AAT_RHILP       VSGIPELRKAIAAKFKRENGLD-YSWEQTIVGTGGKQILFNAFMATLNPGDEVSIPAPYW
Q53951          AGGLPELKAAIAAKTLRDSGYEVDP-SQILVTNGGKQAIYEAFAAIL-------------
Q9HKR7          SAGIMELREKIASKLKTRNRIDANA--ENVLVTPTKFGINLAMMVILNPGDEVIIPDPYY
O25383          VAGIPELLKAIAFKLKKENNLDYEP-NEILVSNGAKQSLFNAIQALIEEGDEVIIPVPFW
Q9CAP1          GYGIPQLNSAIAARFREDTGLVVDPEKEVTVTSGCTEAIAAAMLGLINPGDEVILFAPFY
AAT_THETH       PAGIPELREALAEKFRRENGLSVTP-EETIVTVGGKQALFNLFQAILDPGDEVIVLSPYW
Q9RWP3          VSGIPELREAISAKFRRENGLDYAP-NAVTVTSGGKQALFNAFFALLNPGDEVLIPAPHW
Q9UZ63          NAGIQQLREAVVEYYKKFYDVDIDV-ENVIITAGAYEGTYLAFESLLESGDEVLIPDPAF
Q8U1F5          NVGLPELREAIAEKLKKQNGIEADPNSEIMVLVGANQAFLMSLATFLKDGEEVLIPSPMF
Q08415          AFGYPPLTNVLASFFGKLLGQEMDPLTNVLVTVGAYGALFTRFQALVDEGDEVIIMEPAF
AAT2_BACSU      FRGYPFLKEAIAAFYKREYGVTINPETEVALFGGGKAGLYVLTQCLLNPGDIALVPNPGY
Q9X8S5          GPGVPELRAAVAGHQQRRYGLSYDPDTEVLVTAGATEAIAAALLALLEPGDEVVALEPYY
Q939K8          MAGDLELRKAVATFMQKKYQVSFAPENEILVTVGATEALSASLLAVLNPGDKIIVPTPIY
Q9RAT0          MAGLLELRQAASEFLLKKYGLSYAAEDEILVTVGVTEAISSVLLSILVAGDEVLIPAPAY
Q9CJE0          MAGLLELRQAASEFMNKKYGLSYAAEDEILVTVGVTEAISSVLLSILVAGDEVLIPAPAY
Q972A2          AYGIDELRQKIAEHL--SSKYESVRKEEVIVTPGAKTALYLAFLLYINPGDEVIIFDPSF
Q9XBE6          SRGAIELRAAIAHVYKSEQGVDLDPDTQILVTNGAAGALWIAVLTLTEPGDEVLLADPGY
Q9HRM6          SNGVPELRDAIAEKL--QGDGLDYEAGNVIVTPGAKQALYETFQAVVDEGDEVALLDPAW
Q92JE7          VEGMPLLKQAIKDKFKRENNID-YELDEIIVSTGGKQVIYNLFMASLDQGDEVIIPAPYW
Q9AA68          MRGLPELRAAVAGHYGRTQDLTLDPDTEIVVTSGATEALAAAFTSLISPGDEVVLFQPLY
Q8U821          MDGTVAMKAAISRKFKRDNNLTYDA-SQIVVSAGGKQVIFNAMLATCNPGDEVVIPAPSW
Q92D16          NAGMPELLEAASSYFEEKYDLT-YSNKEIIVTVGATEAISVALQTILEPGDEVILPDPIY
O28650          NLGLPELREGIAEYYTR-FGVKALP-EQVMVTSGVSEGVDIAIRALIEPGDAALIPEPCY
AAT_THEMA       PRGIYELREGIAKRIGERYKKDISP-DQVVVTNGAKQALFNAFMALLDPGDEVIVFSPVW
Q8YP73          YEGTQEFREAAVEWMERRFGVMDNPNTEVVSSIGSKEAIHNTFLAFVEAGDYTLIPDPGY
O53870          GPGSAPLRRAIAAQRRRHFGVDYDPETEVLVTVGATEAIAAAVLGLVEPGSEVLLIEPFY
Q8TR00          GPGIPELREALSQKFLEENGFSVSP-QEIIVTSGASEALTIALAALLNVGDEVLISNPGF
Q97I35          VSGIKELKMAICDKFKRDNNLN-YSLSNIIVSTGAKQCLSDTFSALLNPGDEVILSAPYW
Q8XGH1          SKGLYSARKAIMQHYQAR-GMRDVTVEDIYIGNGVSELIVQAMQALLNSGDEMLVPAPDY
Q8UDD1          VSGIPELRKAIADKFKRENGLDYKP-EQTIVGTGGKQILFNAFMATLNPGDEVVIPAPYW
Q54188          RRRLPELKSAIAAKTVRDSGWEPDV-SQILVTNGGKQAIYEAFAAILDPGDEVIVP----
Q8Y606          SSGIIELKQAIVDKLKKDQFLN-YETNQIFVGTGAKHVLYSAFQTILDPGDEVIIPVPYW
Q8TPT6          SAGIPELRAAIAEKLKTENHLEVTEK-DVLVTPGAKQAIFEIMMGALDDGDRALLFDPAW
Q98H83          ANGLLATREAVVRRTLTTTGVEVSP-EAVMILPGGKPTMFAAILMFGEPGAEILYPDPGF
O31665          FRGSYRLKSAAAAFYKREYGIDLDPETEVAVLFGGKAGLVELPQCLLNPGDTILVPDPGY
O28151          TKGVPELIDAIVEKLRNENGIDVGA-ENIIVTPGAKYAIFEAMMCLLQEGDEVILLDPSW
Q8Y8A4          NAGMPELLEAASIYFHEKYDLS-YSNKEIIVTVGATEAISVALQTILEPGDEVILPDPIY
Q92AB1          SSGILELKQAIVDKLKKDQSLTYEA-NQIFVGTGAKHVLYSAFQTILDPGDEVIIPVPYW
O54170          QRGLRELRAALAARLPERPGGAWDA-DDVLVTHGATAALAAVVLATVGPGDRVVVPEPAY
Q9A830          PDGMPELKAAICAKFKRENGLEYKP-SQIHVAPGGKPVIYNALVATLNPGDEVIIPAPYW
Q8XRN7          NLGIAPLRSALADYVSRLHGRTA--IDHVAVTSAGVNALMLAAQLVVGPGDRVVTVTPLW
Q8W360          ---VQGICDALAETMKRDHGLRVDPLTDFAVCCGQSEAFAAAIFAIIDQGDEVLLFDPAF
Q929C3          SGGDVELIDAIRGYFSRNYDLS-FERSQIRATVGALHGMYLTLQTILDDGDEVIIHEPYF
O86587          SRGILSARRAVAQRYQAL-GLEVDV-DDVFLGNGVSELISMAVQALLEDGDEVLIPAPDF
O59044          SEGLIELREAIVKREKEKNGVDITP-DDVRVTAAVTEALQLIFGALLDPGDEILIPGPSY
Q943I5          NAGTLELRKAICNKLQEENGISYSP-----------------------DQVLVLIPAPYW
Q97TA8          MSGLLTLRQAASDFVKEKYQLDYAPENEILVTIGATEALSATLTAILEEGDKVLLPAPAY
AAT_STRVG       AGGLPELKAAIAAKTLRDSGYEVEA-SQVLVTNGGKQAIYEAFAAILDPGDEVIVPAPYW
Q8RQG1          ------------------------------------------------------------
Q8XQJ3          VAGLRALREAVADKFRGENGL-AVGWQDTIVCSGGKQVIYNALAATLNEGDEVVIPAPYW
Q8TQ40          YAGMPEFREAAAEWCKKYKGIELDPATEVLSLIGSKEAVAHIPLAFVNPGDVVLYTDPGY
AAT_RICCN       VEGMPLLKQAIKDKFKRENNID-YELDEIIVSTGGKQVIYNLFMASLDQGDEVIIPAPYW
Q9RWJ7          PLGLPALREALGADLNV-------DPADVIVTSGATEGLLTLALSLLGQPAELVVFEPVY
Q97GI7          NAGIDELRNEISKYLKRFNINY--SKDEICITAGGTEGILDIFQALLNKGDKVLVPDPSF
O95335          -------------------------------------------------------ATPVF
Q98I67          VSGIVPLREAIAKKFKRENNLDYKP-EQTIVGTGGKQILFNAFMATLNPGDEVIIPRPYW
AATC_RHIME      SKGIPGLRRAQAAYYARRFGVKLNPETQVVATLGSKEGFANMAQAITAPGDVVLCPNPTY
AAT_STRGR       PQRAPELKAAIAEKTLRDSGYEVDA-GQILVTNGGKQAIYEAFAAILDPGDEVIVPAPYW
Q8YA73          FRGKQELKQAAADFYAREYNVTIDPNTEVAILFGTKTGLVELPMCLMDPGDTMLLPDPGY
Q8ZI88          PIGNPELKEKIALKLQRYNNLTVEAQRNILITPGSDSGLLFAMMPFINNDDEVLIHSPSY
O67864          SRGIPRLRKAICNFYEERYGVKLDPEREAILTIGAKEGYSHLMLAMISPGDTVIVPNPTY
Q93RH7          FRGNPPFKEAAADFYKANYQVDLDSQTEICVLGGSKIGLVELPWALMNPGELLLLPDPGY
Q8R7H1          NLGLLELRIAISYFLKTHYDLNYDPEKEIMVTIGASEAIDLALRALLNDGDEVLIPEPSY
Q9A0S0          ASGLPELKAAIATYLKNQYGYHLSP-DQIVAGTGAKFILYAFFMAVLNPGDQVLIPTPYW
AAT_SULSO       AFGIDELREKIAQYLNTRYGTDV-KKEEVIVTPGAKPALFLVFILYINPSDEVILPDPSF
Q8ZW57          PEGLQAFREAVASIFGVDPG-------EVVAVAGGRHGLAALMWIFRK--RRLLTTRPYY
Q982E0          PVGTTELREALARKVSLETR-QIWKAEEIAVTCGAKQALFNAAMVLLDPGDEVIIPVPYW
Q982E3          AIGLTLLRKAVAEKLAAQTHVGWN-LEDIVITAGAKQALLNAALAVLDPGDEVIIIRPSW
O66630          YVGKYEFRKAVADWYKRRFDVDLDPNTEVITLIGSKEGIAHFPLAFVNPGDIVLCPDPAY
AAT2_METJA      SRGILELREKISELYKDKYKADIIP-DNIIITGGSSLGLFFALSSIIDDGDEVLIQNPCY
O29838          YEGMLSFRESVARFYRRRKGVNLDPESEVISLIGSKEGIAHLPLAFVNDGDYVLVPEPGY
Q9HQK2          SRGRRSLRDAISGYYAAEYGVSV-PAERIVVTPGSSPALLTVLLATVDPGSAVVLSDPHY
AAT1_BACSU      SGGLAELKNSIAEKFKRDQNIEYKP-SQIIVCTGAKHALYTLFQVILDEEDEVIIPTPYW
Q9YE99          TPGYADVREAIAEDLAALGGPRMEP-DDILVTAGGQEAMFATLSTILEPGDKVILMDPTY
Q9R6Q3          AGGLPELKKAVQHYWTRFYAYEIQT-NEILITAGAKFALYAYFMATVDPLDEVIIPAPYW
Q97AE8          STGIPELRKAIAEKLVRKNKIKDATPENVIVSNGGMNALYVTFRSLLSPGDEVIIPDPMW
O30304          NFGLEELRSAIAERYGV-------DSSNVMVTAGGSEALLNASLAFIEEGSKVVIPSPNF
Q92QJ6          ALGTHSLKRAIAAHYHSRHGITLDP-QRIAVTTGSSAGFNLAFLALFDPGDRVAIARPGY
AAT_PYRHO       NAGIPELREAVVEYYKKFYGIDIEV-ENVIITAGAYEGTYLAFESLLERGDEVIIPDPAF
Q98KW9          LPGLPRLRQAMAAASSACTGIETTP-DQVIATPGGQAALYAAVQAVLDQGDHAIVVAPYY
Q8VS38          VDGTRELKEAIISKLKRDNNLE-YALSQVCVGAGAKQVLFNLFMATVNPGDEAIIPAPYW
Q8XMH8          NAGFIELREEISKYLNRRFSLRYNPKDEILVTVGGSEGIDLALRALVGPGDEVIIPEPSF
AAT_PYRAB       NIGLPELREAIAEKLKKQNNIEADPNKEIMVLVGANQAFLMGLSAFLKDGEEVLIPTPAF
Q8VS39          VDGTRELKGAIIDKLKRDNDLEYMP-SQICVSAGAKQVLFNLLMATINPEDEAVIPAPCW
Q9KE01          FSGYPFLKEAVSKYYEREYGVSVDPKTEVAVLGGAKTGLVEVSQCFLNPGDMALVPDPGY
O05237          NAGLYSLREEISRYLSNRFDLSYSPDNELIVTVGASQALDIAIRAIVNPGEEVIIPEPCF
AAT_AQUAE       SAGIPELREAIAEKLLKENKVEYKP-SEIVVSAGAKMVLFLIFMAILDEGDEVLLPSPYW
Q8REF4          SRGISILLEQVIEVYARDGHIL--KKEDIIVTEGGSEALTFAMLAICNPNDEVLIPEPFY
Q9PPF7          VAGIPEVLKAIQTKFKKDNNLD-YETNEIITNVGAKHSLFECIECLVEKDDEVIIPSPYW
Q8Y1I0          ALGIRPLREAIARYYHTVYGLDIAP-ERIIVTAGASAALLLACAVLVEIGGEVLMPDPSY
Q8RR70          AAGEPRLREAIAQKLQRDNGLC-YGADNILVTNGGKQSIFNLMLAMIEPGDEVIIPAPFW
Q9HRX4          NRGTAALVDAIVEKHARDQGVDVAP-AGVIATAGGSEALHLAMEAHVDPGDEVLFPDPGF
Q97M25          NSGICELRKAASNFINKKYNLNYNSDKEIIVTNGATEAIDISLRTILEKDDEVLLPAPIY
Q9P9M8          SEGLPELRKAIVEREKRKNGVDITP-DDVRVTAAVTEALQLIFGALLDPGDEILVPGPSY
AAT_THEAQ       PAGIPELREAVAEKFRRENGLEVTP-EETIVTVGGKQALFNLFQAILDPGDEVIVLAPYW
Q8XXV2          MTGVPALRQAIAAKIATLYGHAYDAEREITVTAGATQALLTAVLCCVHPGDEVIVFEPTY
Q8TS80          NYGLPELRDELARTYYKRYGLDYDPASEILVTTGVSEALDIAVRAVVNPGEEVIVVQPSY
Q8VXZ8          GYGIPQLNSAIAARFREDTGLVVDPEKEVTVTSGCTEAIAAAMLGLINPGDEVILFAPFY
Q8XRB5          MAGTVELRQAIVDKMARENDLH-YAMNEIIATNGAKSAIYSALAITLEAADEVLIPAPYW
                                                                            

1gdeA           VSYAPAVILAGGKPVEVPTYEEDEFRLNVDELKKYVTDKTRALIINSPCNPTGAVLTKKD
Q8Y0E8          SSYADIVTLCGGIVKPLPTTPESGYALQPQTLAAGISARTKWLVLNAPSNPSGTAYTAAQ
Q9BVY5          IPLR-------SKPVYGKRWSSSDWTLDPQELESKFNSKTKAIILNTPHNPLGKVYNREE
Q8RAK7          LSYPEMVRLAYGKPVFVQTKEENNFKITAEELTAAINPKTKALILNSPNNPTGAVYTRKE
AAB2_RHIME      TSYSDIVQICEGKPILIACDASSGFRLTAQKLEAAITPRTRWVLLNSPSNPSGAAYSAAD
Q55453          FNHEMAVRIAGCQPVLVPT--DDQYQLQLDLIAQAIAPRTRAVVTISPNNPTGAIYPEAD
AATB_RHIME      TSYSDIVQICEGKPILIACDASSGFRLTAQKLEAAITPRTRWVLLNSPSNPSGAAYSAAD
Q8YTF2          PAHFRGPVIAGGTVHSLILKPENDWLIDLTAIPEEVARKAKILYFNYPSNPTGATAPREF
Q9KC79          VSYPEQVKLAGGEPVFVEGKESNDFKLTPAQLEPVLTDRTKAIIINSPSNPTGSLYTQEE
Q92S71          PNFAAAADLSGVRPVAVPLFEGGKWRLDPERLQAAIGERTRALFINTPSNPTGWTATHDD
Q93703          PLYSPHNIVDKPYKIDMTG---EDVRIDLSYMATIIDDNTKAIIVNNPGNPTGGVFTKEH
Q8YMS6          LSYPEMVTLVGGKSVIVPTDASTGYKITPEQLRKAITPKTKLFVLNSPSNPTGMVYTPEE
Q9HV76          PCNRHFLRLVEGAAQLVPVGPDSRYQLTPDLIERHWDSDSVGALVATPANPTGTLLDRDE
Q8U3E6          VCYVEDAKLAEAKPIRLPLREENDFKPDIDELLERITKRTRMIVINYPNNPTGAVLDKET
Q9HUI9          VTYEAVFGACGARVVPVPVRSENGFRVQAEEVAALITPRTRAMALNSPHNPSGASLPRAT
Q8ZVJ5          FGYKPLLEYFGAVVKPVRTRLEDGFQPNPEALKDSVSRKTKALILVSPDNPTGRALKEEA
AAT_METEX       ------------------------------------------------------------
Q9ZLG5          VTYPELVKYSGGVSQFIQTDEKSHFKITPKQLKDALSPKTKMLILTTPSNPTGMLYSKAE
AAT1_METJA      VSYFSLTEFAEGKIKNIDL--DENFNIDLEKVKESITKKTKLIIFNSPSNPTGKVYDKET
Q8XJ54          PAYESISKIIGCEVINYDL--NEDFSVNIESLKEGIKEGGKLLVLSYPCNPTGALLSKKS
Q8UFR3          PAYRNILKALGLNVVEVPVTAETGYTLTPASLERAETKKLKGVLLASPANPTGTVTGREA
Q9W6U2          DCYQPMVKMAGGQPVYIPLRSSGDWVLSPEXLAGKFTPRTKALVINTPNNPLGKVYKTEE
Q9K7L1          VSYAPLVTMAGGVPVPVGTHIDTDFQVTPAQIEAAITPRTKAIILCFPNNPTGSIMGKEE
O66737          PCYKNFAYLLDAQPVFVNVDKETNYEVRKEMIE---DIDAKALHISSPQNPTGTLYSPET
Q9Y9P0          YAYAQVAKLFGARPVYVPMKFEPGFRFDIEGIERAVSEKTRMIVVNNPHNPTGSVFPPDQ
Q99V44          AGYIPLIEVLGGKPIYIDT-TATQFKITPDALESHISPKTKAVLLNYPTNPTGVVLKRNE
Q8RA61          LSYPEMVRLAYGKPVFVHTKEENDFKITAEELENAITPKTKAIILNSPNNPSGAVYTKEE
PATA_BACSU      PGYEPIINLCGAKPVIVDT-TSHGFKLTARLIEDALTPNTKCVVLPYPSNPTGVTLSEEE
Q98NB8          PAYR-NIMAALGIDVVEIELGDAAYLHAGHLETAHREKPLKGVLFASPANPTGAVIPADE
Q97PQ9          VSYGDQVKMAEGVPVFVSAKEDNHFKVTVEQLEAARTDKTKVLVLNSPSNPTGMIYTREE
Q9KAU1          AEYKFYVGNANGVAVYCPL--AEDFTFDFNELEKAISPKTKAIILNNPHNPTGQLIPQSD
Q9V0G5          PPYTGLVKFYGGVPVEYRTIEEEGWQPDIDDLRKKITERTKAIAVINPNNPTGALYDKKT
AAT_PYRKO       NAYSLIARQFWREVEVIKTTLDERWIPRVEEIKADL------IIINYPNNPTGRVLSGKE
Q9L0L5          TTYPESIRLAGGVPVEVVADETTGYRVTVEQLEAARTEKTKVVLFVSPSNPTGAVYGEAE
Q979X6          VSYPDIVRLAGGKPVTVSTLE--DYSLDFDLMRKYVTPKTKAIIFNNPTNPTGKVYDEKE
Q8RCV4          VAYHPCTVIAGAKSVFVPTYEEDDFILRADVLEKYITERSKVLILPYPNNPTGAVMPKEA
AAT_SYNY3       LSYPEMVRLAEGTPVIVNTTAATDYKITPEQLRQAITSKSKLFVLNSPSNPTGAVYTPAE
Q8XJT3          VSYPELVKLSDGVPVFIETKKENDFKVTYDELKSVLSENTKAIVINSPNNPTGTVYSKKD
Q97KB8          SNYNSFAKVSGAKIVPFETKIEDNFHLKKEEIIAKITDKTKCIMLSNPCNPTGTVYSYEE
Q8ZDK4          PLWTAAVSLSSGKAIHYMCDEESGWFPDLDDIRSKITPRTRGIVIINPNNPTGAVYSKEL
O59096          VSYAPAVILAGGKPVEVPTYEEDEFRLNVDELKKYVTDKTRALIINSPCNPTGAVLTKKD
Q98AR6          TTFPAQVLIAGGTPVFVDT-RSNGYVPRPEHIKEAVTERTRAIVVNTPSNPAGAVYDVET
Q8TT07          ACYPNFVKYLGGTPVFVYTSEANGFALEPETVRQCLSPNTKAILINSPSNPGGHVMSPDT
Q9R096          DCYEPMTMMAGGCPVFVTLKASNDWQLDPAELASKFTPRTKILVLNTPNNPLGKVFSRME
Q9RNK6          VSYPDIVRFCGGTPVFIQATIDQDYKITAEQLEKAITQKTRWFIFNSPSNPTGAAYSADE
Q9SIE1          VSYTEQARLADATPVVIPTKISNNFLLDPKDLESKLTEKSRLLILCSPSNPTGSVYPKSL
YD91_METJA      PVTATHTKWYGGEVYNLPLLEENDFLPDLESIPEDIKKRAKILYLNYPNNPTGAQATKKF
Q9CPI6          PLWTAAATLAGGKPVHYLCDEEANWFPDVNDIKSKITKRTKAIVVINPNNPTGAVYSQDL
Q8U097          NAYLLIAKNFEKEVKIIETTLENSWEPEINDNL-----DVDLLILNYPNNPTGKILPREK
Q9CEK7          VSYVDQVKMAGGNPVIVEAKQENNFKVTVEQLEEARTSKSKILLLNSPSNPTGMIYSKEE
AAT_BACSP       VSYPEQVKLAGGVPVYIEATSEQNYKITAEQLKNAITDKTKAVIINSPSNPTGMVYTREE
Q9I015          PLWTAAVSLAGGKPVHYLCDEQANWWPDLEDIKAKITPNTRAMVIINPNNPTGAVYSREV
Q9KQM1          PLWTAAVALSGGKAVHYICDEEADWYPDLDDIRSKITPKTRGIVLINPNNPTGAVYSRDF
Q9A8H2          PIHAFGFIMAGGIIRHVPALSPEEYLSNISRAVKHSVPPPSVLILSYPSNPTAQWVDLDF
O27916          LSYDACVRLSGAVSIPVPLSMDEGFSMSPERVESLITQDTRVIIMNSPSNPTGSVMGKDD
AAT_BACST       VSYPEQVKLAGGVPVYVEGLEQNHFKITPEQLKQAITPRTKAVIINSPSNPTGMIYTAEE
AAB1_RHIME      TSYSDIVHICEGKPVLIACDASSGFRLTAEKLEAAITPRTRWVLLNSPSNPSGAAYSAAD
AATA_RHIME      VSYPEMVALCGGTPVFVPTRQENNFKLKAEDLDRAITPKTKWFVFNSPSNPSGAAYSHEE
Q9HHD3          PPYVGLVKFYGGVPKAYRTVEEEGWQPDIDDMRKKITEKTKAIAVINPNNPTGALYEKKT
Q8Y525          SPYKDQVLNSGGTPIIIPTYEKDDFAINVDILEAAITDKTKALILNSPNNPTGAVFSPET
AAT_RICPR       VSYPDMVALSTGTPVFVNCGIENNFKLSVEALEHSITDKTKWLIINSPSNPTGAGYNCKE
Q8YIC8          VSYPEMVAINGGTPVFVDTKIEDNFKLTAADLEKAITPKTKWLIFNSPSNPTGAAYTQAE
Q9HK41          TEIAEIIKLADGIPIRIPV------ERYVEEMRKYNDDRVRAVFINSPHNPTGYVFGEKQ
AAT_RHILP       VSYPEMVALCGGTRFFVSATQEHNFKLQAADLEKAITPKTKWFIFNSPSNPTGAAYTHDE
Q53951          ------------------------------------------------------------
Q9HKR7          VSYPDIVKLAGGKPVPVRT--TDDYDIDLDEMRKFVTPRTRAIILNNPNNPTGKVLSEKE
O25383          VTYPELVKYSGGVSQFIQTDEKSHFKITPKQLKDALSPKTKMLILTTPSNPTGMLYSKAE
Q9CAP1          DSYEATLSMAGAK-VKGITLRPPDFSIPLEELKAAVTNKTRAILMNTPHNPTGKMFTREE
AAT_THETH       VSYPEMVRFAGGVVVEVETLPEEGFVPDPERVRRAITPRTKALVVNSPNNPTGAVYPKEV
Q9RWP3          VSYPEMVALTGAVPVTVPTTPQQGFQLDPDALAAAITPRTRMVILNSPGNPTGAVFPPET
Q9UZ63          VSYVEDAKLAEAKPVRIPLREENNFMPDPDELLELVTKKTRMIVINYPNNPTGATLDKEV
Q8U1F5          VSYAPAVILAGGKPVEVPTYEDNEFRINVDDLKKHVSEKTRALIINSPNNPTGAVLTKKD
Q08415          DCYEPMTMMAGGCPVFVTLKASNDWQLDPAELASKFTPRTKILVLNTPNNPLGKVFSRME
AAT2_BACSU      PEYLSGITMARAELYEMPLYEENGYLPDFEKIDPAVLEKAKLMFLNYPNNPTGAVADAAF
Q9X8S5          DSYAACIAMAGGTRVPVTLRPEGTFRLDLDELRDAVTDRTRLLLLNTPHNPTGTVLTRDE
Q939K8          PGYEPLITLARAEPIYIDT-TSNGFVLTPEIIEAEHGDQVKAIILNYPSNPTGVTYNREE
Q9RAT0          PGYEPLITLAGGSLVEIDT-RANDFVLTPEMLDQAIIEKVKAVILNYPANPTGVTYNREQ
Q9CJE0          PGYEPLITLAGGSLVEIDT-RANDFVLTPEMLEQAIVEKVKAVILNYPANPTGVTYNRGQ
Q972A2          YSYAEVVKMLGGVPVYVKMKESTGFSLNLSELESKINKKTKMIVLNNPHNPTGMVFDPIE
Q9XBE6          MIYPPMIELLGRRVVRIPTSPADGFRLHLSDLRSRLTQRSRVVLVNSPGNPTGRVSSEDE
Q9HRM6          VSYEAMAKLAGGELNRVDL-APHDFQLELDDLADAVSDDTELLVVNSPSNPTGAVYSRAA
Q92JE7          VSYPDMVALSTGTPVFVNCGIENNFKLSAEALERSITDKTKWLIINSPSNPTGASYNFEE
Q9AA68          DAYLPLVRRAGGVPRLVKL-SPPHWRFERAMLEAAFSNRTRMVVLNSPLNPAGVVAPDED
Q8U821          VSYADIVKFAGGVPVPVPCFEQAGFKLRAEDLEAAITPRTKWLFLNFPSNPTGAACSRKE
Q92D16          PGYEPLIKLNKARPVKVDT-TESNFKLTPEQLRAHITPKTKALIIPYPSNPTGVSLSKQE
O28650          VSYKPLVEICGGEAVTIPT--APEFRLTYEMLMQYRDAKAKILVLNYPANPTGVSYSKKE
AAT_THEMA       VSYIPQIILAGGTVNVVETFMSKNFQPSLEEVEGLLVGKTKAVLINSPNNPTGVVYRREF
Q8YP73          PVYRTSTIFAGGEAFSMPLKAENKFLPDLDLIPEEVARKAKMLWINYPNNPTGALATLEF
O53870          DSYSPVVAMAGAHRVTVPLVDGRGFALDADALRRAVTPRTRALIINSPHNPTGAVLSATE
Q8TR00          VSYNALTEILNGKVVSVPL--AEDLTMKPDAVLERITPKTKALILNSPSNPTGAVSSRAD
Q97I35          VTYPELIKLNDGISVIINTTEENHFKLSVDDLENAYTSKTKAILINSPSNPTGTVYTETE
Q8XGH1          PLWTAAVSLSSGKAVHYLCDESSDWFPDLDDIRAKITPRTRGIVIINPNNPTGAVYSKEL
Q8UDD1          VSYPEMVAICGGTPVFVNATLEDNFKLKPEALEKAITPKTKWFVFNSPSNPSGAAYSHDE
Q54188          ------------------------------------------------------------
Q8Y606          VTYPEQVKLAGGIPVFVETGFDADFKISAADFEKAITKKTKAIVLNSPNNPSGMCYTKEE
Q8TPT6          VTYDACIRFSGANTVWVPTVPERGFL--PDNFAEYINDKTKLIVVNSPGNPTGGVFGKKT
Q98H83          PIYRSMIEFTGAAPIPVPMREENGFAFSAEETLALITSKTRLLILNSPANPTGGVTPRAE
O31665          PDYWSGVTLAKAKMEMMPLVKDRAFLPDYSSITAEIREQAKLMYLNYPNNPTGAVATSEF
O28151          VSYEACILMAGAKPVWVPH----EEGFEDAPIEDYITSNTKMIVVNTPSNPLGVVYPKEF
Q8Y8A4          PGYEPLITLNKAHPVKVDT-TETNFKLTPEQLKAHITPKTKALIIPYPSNPTGVTLSKDE
Q92AB1          VTYPEQVKLAGGVPVFVETGFDADFKISATDFEHAITEKTKAIVLNSPNNPSGMCYTKDE
O54170          SLYADLVVLAGGTVDFVPL--APDLHWDLDALAA-ALPGAAMMIFSNPSNPTGIVHRREE
Q9A830          VSYPDMTLLAGGTPVSVETTAESGFKITPEALEAAITPKTKWLIINSPSNPSGGAYSRAE
Q8XRN7          PNVVEIPKILGAHVETVPLYGAHGWTLDVDRLLAALTPDTRLLAINSPNNPTGWVMSREA
Q8W360          ETYQTCIELARGVPVYVPL-DPPSWTLNEDKFLKSFTNRTKAVVLNSPHNPTGKVFSREE
Q929C3          SPYKDQVLNSGGTPIIIPTYEKDGFAINVDILEAAITNKTKALILNSPNNPTGAVFSPET
O86587          PLWTAVTTLAGGKAVHYLCDEQAEWYPDLADMEAKITDRTKAVVIINPNNPTGAVYPKEI
O59044          PPYTGLVKFYGGKPVEYRTIEEEGWQPDIDDLRKKISERTKAIAVINPNNPTGALYDKKT
Q943I5          VSYPEMATLAGATPVILPTSISENFLLRPELLASKINEKSRLLILCSPSNPTGSVYPKEL
Q97TA8          PGYEPIVNLVGAEIVEIDT-TENGFVLTPEMLEKAILDKLKAVILNYPANPTGITYSREQ
AAT_STRVG       TTYPESIRLAGGVPVDVVADETTGYRVSVEQLEAARTERTKVVLFVSPSNPTGSVYSEAD
Q8RQG1          ------------------------------------------------------------
Q8XQJ3          VSYPEIVQLCGARSVIVPCGAESGFKLTPGALEAALSARTRWLILNSPSNPTGAVYTAQE
Q8TQ40          PVYKIGTLFAGGEPYSLPLKAENSFLPDLDSIPADILKRAKLFFFNYPNNPTSATADMKF
AAT_RICCN       VSYPDMVALSTGTPVFVNCGIENNFKLSAEALERSITDKTKWLIINSPSNPTGASYNFEE
Q9RWJ7          DVYVPQAELAGARAVPVPLHPEEGWSLDLAAVRAAITPRTQALLVNTPHNPTGLVFSWAE
Q97GI7          PAYASCTKLLEGEVITYGLY-GSEFSIDFNELEKIKNEKPKFMVLSYPSNPTGTVISKED
O95335          IPLR-------SKPVYGKRWSSSDWTLDPQELESKFNPKTKAIILNTPHNPLGKVYNREE
Q98I67          VSYPEMVAICGGTSVFADTSIENGFKLTAEVLEKAITPKTKWLLMNSPSNPSGAAYTQAE
AATC_RHIME      PIHAFGFLMAGGVIRSISVEPDESFFPPLERAVRHSIPKPLALILNYPSNPTAQVATLDF
AAT_STRGR       TTYPESIRLAGGVPVEVVADETTGYRVSVEQLEAARTEKTKVVLFVSPSNPTGAVYSEAD
Q8YA73          PDYLSGVVLGEVQFEKMPLIAENDFLPDFTKIPEDIAEKTELMYLNYPNNPTGAVATADF
Q8ZI88          PSNFLNVELLGGKPISVELKAENNFQIDIKDFENKITEKTKMVILTNPNNPTGTVLRRES
O67864          PIHYYAPIIAGGEVHSIPLNHQEEFLRRLYEIVKTAMPKPKAVVISFPHNPTTITVEKDF
Q93RH7          PDYLSAVALGQVDCETYPLLAENDFLPDLTAIPEESARRAKFIYINYPNNPTGAVATPAF
Q8R7H1          VSYAPCVILTRGVPVFIPTDEKNNFILTPDDLRSKITSKTKALILLYPNNPTGAIMKKED
Q9A0S0          VSYSDQVKMAEGQPIFVQGLEENQFKVTVDQLERARTSKTKVVLINSPSNPTGMIYGAEE
AAT_SULSO       YSYAEVVKLLGGKPINLKWSREEGFSIDVDDLQSKISKRTKMIVFNNPHNPTGTLFSPND
Q8ZW57          PGYFEIANVFDIPLGFVET--GDGWVPQFAERGVYV--------VNYPNNPTGAVLPRHK
Q982E0          TTFPAQVLIAGGKPIFVDT-RSNGYVPRIEDIEAAITERSRAIVINTPNNPTGSVYDTQT
Q982E3          PTFASQILLAGAKPVFVDS-RPSTYIPNIGAVRDALTQRTKAIIVNSPNNPTGIIYDPTT
O66630          PVYRIGAIFAGGTPYTVPLKEENNFLPDLDSIPEDVAKKAKIIWINYPNNPTSAPPTLEF
AAT2_METJA      PCYKNFIRFLGAKPVFCD--------FTVESLEEALSDKTKAIIINSPSNPLGEVIDR--
O29838          PVYYSSTLLADGVPYEMPLKEENKFLPDFQLIPDEIARKAKIMFLNYPNNPTAAVAPKEF
Q9HQK2          ACYPNFVRLADGVVRTVGLAPDAGFQPAVSDYDAAIGDDTAAMLLNSPGNPTGAVIDGES
AAT1_BACSU      VSYPEQVKLAGGKPVYVEGLEENHFKISPEQLKNAITEKTKAIVINSPSNPTGVMYTEEE
Q9YE99          FGYRPIVEYLGGRVEWVRAPPSLGFQPDEERLKEAFTRDVKAVVLVSPDNPTGRLLSTES
Q9R6Q3          VSYVDQVKMAGGNPVIVEAKQENNFKVTVEQLEKARTSKTKILLLNSPSNPTGMIYSKEE
Q97AE8          TEIAEIIKLAEGVPIRLPV------ENYIEEMQKYDDDKVKAVFVNSPHNPTGLVFTPKQ
O30304          LSYFTYAKMCGGQIVQLRTH-NNGFLPDVEKLNEIIDRNVSVIFLNYPNNPTGAVIDEKD
Q92QJ6          PAYRNIMAALGLEVVEIEANAEAGFTLTPDSLEGRAGKPLKGVLLASPANPTGTVTGKAQ
AAT_PYRHO       VSYAEDAKVAEAKPVRIPLREENNFLPDPNELLEKISKNTRMIVINYPNNPTGATLDKEL
Q98KW9          ATYPNTFSAAGASFTVVETPAEDGFQPRADMIRAALRPNTRAILINTPNNPTGAVYSRER
Q8VS38          VSYVDMVSLFGGLPVVIEC--GQGLKLTPELLKNKVTKKTKWLILNSPNNPAGVVYTYDE
Q8XMH8          VAYKGCTAFTGATAKTIDLRACDDFKLTPELLEEAITEKTKVVIIPFPNNPTGAIMNKEE
AAT_PYRAB       VSYAPAVILAGGKPVEVPTYEENEFRLNVDELKKYVTEKTKALIINSPCNPTGSVLKKKD
Q8VS39          VSYVDMVSFFGGLPVIAEC--KDNFKLTSELLRSKITEKTKWLILNSPNNPAGVVYTYDE
Q9KE01          PDYWSGIAIAGGSMYGMPLKKELGFHPDLRGIPAPVLYEAKLMFLNYPNNPTGAVATEEL
O05237          VAYDALVSLAGGIPVHVHTTADKGFKATAADFEAAVTEKTKAILICSPSNPTGSVYSKEE
AAT_AQUAE       VTYPEQIRFFGGVPVEVPLKKEKGFQLSLEDVKEKVTERTKAIVINSPNNPTGAVYEEEE
Q8REF4          SNYKSFLDIAGAKIIPIPTDIKNDFALKKEEIQKLITSKTKAILYSNPCNPTGKVYTEEE
Q9PPF7          VSYPEMVKFAGGKPVFIEGLEENGFKITAEQLKKAITAKTKVLMLNSPSNPVGSIYSKEE
Q8Y1I0          PCNRHFVPAFDGVARLVPSGPQTRFQLSAEQVEANWTDRTQGVLLASPSNPTGTSILPDE
Q8RR70          VSYPEMVKLAEGTPVILPTTVETQFKVSPEQIRQAITPKTKLLVFNTPSNPTGMVYTPDE
Q9HRX4          VSYDALTRMAGGNPVGLPL--RDDLTLAPETVEDHITDDTAAFVVNSPANPTGAVQSPAD
Q97M25          VGYEPVINFCGAKPVYMDT-SSNNFILNAEILEKYLTPKTKCLILCYPCNPTGSAMDKNA
Q9P9M8          PPYTGLVKFYGGKPVEYRTIEEEDWQPDIDDIRKKITDRTKAIAVINPNNPTGALYDKKT
AAT_THEAQ       VSYPEMVRFAGGVPVEVPTLPEEGFVPDPERVRRAITPRTKALVVNSPNNPTGVVYPEEV
Q8XXV2          DSYLPSIELAGGKAVPI-TLEAPDYRIPFDKLAAAITPRTRLIMLNTPHNPTGTVWHADD
Q8TS80          VAYVPSVILAGGKPVIVSTSRDDDFSLTAEALKPAITSKTKAIILNFPNNPTGAIMEQEG
Q8VXZ8          DSYEATLSMAGAK-VKGITLRPPDFSIPLEELKAAVTNKTRAILMNTPHNPTGKMFTREE
Q8XRB5          VSYPDMVLACDGTPITLPCPEHDGFKLTPARLEAAITARTRWLILNSPSNPTGASYTLDE
                                                                            

1gdeA           LEEIADFVVEHDLIVISDEVYEHFIYDDARHYSIASLDGMFERTITVNGFSKTFAMTGWR
Q8Y0E8          LEAFAEVLRNPRLLILADDIYEHIVFDGLRFASFTAVAPLRHRTLTVNGVSKAYAMTGWR
Q9BVY5          LQVIADLCIKYDTLCISDEVYEWLVYSGNKHLKIATFPGMWERTITIGSAGKTFSVTGWK
Q8RAK7          LQDIAEVVEETGIFVISDEVYEKLIYEGEHVSIASLGEKIKELTIVVNGMSKAYAMTGWR
AAB2_RHIME      YRPLLDVLLKHHVWLLVDDMYEHIVYDAFRFVTPARLEGLKDRTLTVNGVSKAYAMTGWR
Q55453          LRAVNQLCQERGIYHIHDEAYDYFAYDQTPIFSPEAMGDSGGHTISLYSFSKAYGMAGWR
AATB_RHIME      YRPLLDVLLKHHVWLLVDDMYEHIVYDAFRFVTPARLEGLKDRTLTVNGVSKAYAMTGWR
Q8YTF2          FEEIVAFARKYEILLVHDLCYAELAFDGYQPTSLLEIPGAKDIGVEFHTLSKTYNMAGWR
Q9KC79          LAALGEVCLKHNVLIISDEIYEKLVYDGAKHTSVAEISPQLENTVVINGVSKSHSMTGWR
Q92S71          LKAILALAREHGLWIIADEIYALYYYPDGRAPSFLDVMEEDDRILFVNSFSKNWSMTGWR
Q93703          LEEILAFAHQYKLIIIADEIYGDLVYNGATFYPLASLSP-KVPIITCDGIAKRWMVPGWR
Q8YMS6          IKALAQVVVDADIYVVSDEIYEKILYDGAQHISIGSLGKIFNRTLISNGFAKAYSMTGWR
Q9HV76          LAGLSGALKARGGHLVVDEIYHGLTYGVDA----ASVLEVDDDAFVLNSFSKYFGMTGWR
Q8U3E6          AKAIADVAEDYNIYILSDEPYEHFLYDDAKHYPMIKFAP--DNTILANSFSKTFAMTGWR
Q9HUI9          WEALAELCMAHDLWMISDEVYSELLFDGE-HVSPASLPGMADRTATLNSLSKSHAMTGWR
Q8ZVJ5          AKAVVDLAEDYDFWIITDEAYKTLIYEGSHIYLYKLAP---DRTISINTFSKDPAIPGWR
AAT_METEX       ------------------------------------------------------------
Q9ZLG5          LEALGEVLKDTKVWVLSDEIYEKLVYKGEFVSCAAVSEEMKKRTITINGLSKSVAMTGWR
AAT1_METJA      IKGLAEIAEDYNLIIVSDEVYDKIIYDKKHYSPMQFTD----RCILINGFSKTYAMTGWR
Q8XJ54          RDELIEIIKENDILVLTDEIYSSLCFEEE-YYSVAQCKDIKEKIIYVSGFSKMFSMTGLR
Q8UFR3          LKRLASYCESRDMAFISDEIYHGLTFVGEETSALEITDS----AVVINSFSKYYCMTGWR
Q9W6U2          LQMIADLCIKHDVLVISDEVYEWLTYDGAKHVKIASLPGMWERTITIGSGGKTFSATGWK
Q9K7L1          LEAVAKVISGNDLIVFSDEIYAELTYDGT-HVSLASMDGMRERTVLISGFSKAFAMTGWR
O66737          LKELAEYCEEKGMYFISDEIYHGLVYEGREHTALEFSD----RAIVINGFSKYFCMPGFR
Q9Y9P0          VEAIHDIARRRGLIILADEIYDNFLYTEKPFKSTLSLPDWRENLVYVNGFSKTFSMTGWR
Q99V44          VLNIVNVLKKYPIFIISDEIYAENTFSG-KHVSFAEFEDIRDQLILIGGLSKSHSATGIR
Q8RA61          LEEIARVVEEANIFVISDEIYEKLIYEGEHVSIASFGEKIKELTIVVNGISKAYAMTGWR
PATA_BACSU      LKSIAALLKGRNVFVLSDEIYSELTYDRP-HYSIATY--LRDQTIVINGLSKSHSMTGWR
Q98NB8          LSALVNTAEALGIAVISDEIYHRLAYGAPDTTALA----FGNSVTVINSFSKYYCMTGWR
Q97PQ9          LLAIGNWAVENDILILADDIYGRLVYNGHEFTPISSLEAIRKQTVVINGVSKTYAMTGWR
Q9KAU1          LERLNQYLVATEIHVLYDDPYSQLIYDGNVPNPFAAI----ERLFYISSFSKDLGLAGER
Q9V0G5          LEEIINIAGEHDIPVLSDEIYDLMTYEG-KHISPASLTK-DVPVIVMNGLSKVYFATGWR
AAT_PYRKO       IRGLLDVAEENGVKVLSDEVYAELSFT-----RFTPARELYENVVTVKGFSKLYSMTGFR
Q9L0L5          TEAIGRWAVEHGLWVLTDEIYEHLVYGDAVSVSLALLPELRDKCIVVNGVAKTYAMTGWR
Q979X6          IKSLVDFALEYGLYIVSDEIYEDLIYNG-KLISPASYSEMWGKSITLNGFSKGYAMTGWR
Q8RCV4          LEEIAKVVEKHDLIVVTDEIYSELVYGGFKHTSFASLPGMWERTITINGFSKSYAMTGWR
AAT_SYNY3       IRALAAVILEYDLYVVSDEIYERILYDGTEHLSIGAVDEIFQRTIISNGFAKSYSMTGWR
Q8XJT3          LEVIAKFAEENDLIIISDEIYEKLIYGKEEHISIASLEDAFKRTVVINGFSKAYAMTGWR
Q97KB8          MRMLGEIAKEYNLFIISDEVYRQFIFDNVPYTSSIHLTDILDRVILVDSISKHYSACGAR
Q8ZDK4          LLEIVEIARQNDLIIFADEIYDKILYDDAQHHSIAALAPDL-LTVTFNGLSKTYRVAGFR
O59096          LEEIADFVVEHDLIVISDEVYEHFIYDDARHYSIASLDGMFERTITVNGFSKTFAMTGWR
Q98AR6          LMAIAQLAVSHNLWIIFDECYGDFVHEDHTHHPIVSVAPIRARALIVSSFSKSLALTGWR
Q8TT07          LQGLAAIADEKGIPVVSDEIYQGLIYSGEEHSILEYTKNAF----VLNGFSKLYAMTGWR
Q9R096          LELVANLCQQHDVVCISDEVYQWLVYDGHQHVSIASLPGMWDRTLTIGSAGKSFSATGWK
Q9RNK6          IKSLAEVLRRHHVWILSDDIYEHIVFDNFRFATIAEVAPLFDRTLTANGCSKAYAMTGWR
Q9SIE1          LEEIARIIAKHRLLVLSDEIYEHIIYAPATHTSFASLPDMYERTLTVNGFSKAFAMTGWR
YD91_METJA      YKEVVDFAFENEVIVVQDAAYGALVYDG-KPLSFLSVKDAKEVGVEIHSFSKAFNMTGWR
Q9CPI6          LLEIIEVARQHKLIIFADEIYDKILYDDAVHHHIAALAPDI-LTVTFNGLSKAYRVAGFR
Q8U097          LKELVEVAEEKGIKILSDEIYAEISFK-----SFTPVRELYENTVTVKGFSKLYSMTGFR
Q9CEK7          LTAIGEWALAHDLLILADDIYHRLVYNGAEFTAISSLDEIRKRTTVINGVSKTFAMTGWR
AAT_BACSP       LEDIAKIALENNILIVSDEIYEKLLYNGAEHFSIAQIEEVKAQTIVINGVSKSHSMTGWR
Q9I015          LEGMVELARQHNLVLFSDEIYDKILYDGAVHVSTASLAP-DVLCLTFNGLSKSYRVAGFR
Q9KQM1          LLEIIEIARKHKLMIFADEIYDKVLYDGAVHTSIATLAD-DVLVVTFNGLSKAYRVCGFR
Q9A8H2          YKDAVALAKKHDLLVISDVAYGEIYFDNNPPPSILQVDGAKDIAVEVNSLSKTYAMAGWR
O27916          VKGIAEIAEDNDLIIISDEIYEKIIYDG-KHYSPAQFT---DNALIVNGFSKTYAMTGLR
AAT_BACST       LKALGEVCLAHGVLIVSDEIYEKLTYGGAKHVSIAELSPLKAQTVIINGVSKSHSMTGWR
AAB1_RHIME      YRPLLEVLLRHHVWLLVDDMYEHIVYDGFRFVTPAQLEGLKNRTLTVNGVSKAYAMTGWR
AATA_RHIME      LKALTDVLMKHHVWVLTDDMYEHLTYGDFRFATPVEVEGLYERTLTMNGVSKAYAMTGWR
Q9HHD3          LQEIIDLAGEYDLPIISDEIYDLMTYEG-KHVSPGSLTK-DVPVIVMNGLSKVYFATGWR
Q8Y525          FEKIANLAKKYDFFILSDEVYDGFSFYED---FVPMAKFAPDHTITFGSMSKNFAMTGWR
AAT_RICPR       LENIAKTLRKYNVNIMSDDIYEHITFDDFKFYTLAQIAPDLERIFTVNGVSKAYSMTGWR
Q8YIC8          LKSLTDVLVRHHVWILTDDMYEHLVYGDFVFTTPAQVEPLYDRTLTMNGVSKAYAMTGWR
Q9HK41          ISDIIDFAESKGIFIVSDEAYEDVIFDGLKHLSPGSL---YDDTISLFSMSKSYAMSGLR
AAT_RHILP       LKALTDVLMNPQVWVLTDDMYEHLTYGDFKFVTPVEVEPLYDRTLTMNGVSKAYAMTGWR
Q53951          ------------------------------------------------------------
Q9HKR7          IRDLVDFALENDIYIVSDEIYEDLIYEGSLYSPASMGKEAFEHTITLNGFSKGYAMTGWR
O25383          LEVLGEVLKDTKVWVLSDEIYEKLVYKGEFVSCAAVSEEMKKRTITISGLSKSVAMTGWR
Q9CAP1          LETIASLCIENDVLVFSDEVYDKLAFEMD-HISIASLPGMYERTVTMNSLGKTFSLTGWK
AAT_THETH       LEALARLAVEHDFYLVSDEIYEHLLYEGE-HFSPGRVAP--EHTLTVNGAAKAFAMTGWR
Q9RWP3          LRAVADLATQHGLMIVTDEIYEHLVYDAEQ-VSIGTYAP--EHTLTINGASKAYAMTGWR
Q9UZ63          AKAIADIAQDYNIYILSDEPYEHFIYDDAKHYPMLKFAP--ENTILANSFSKTFAMTGWR
Q8U1F5          LEEIADFANEHDLMIISDEVYEHFIYDGAKHYSIAALDGMFGRTITVNGFSKTFAMTGWR
Q08415          LELVANLCQQHDVVCISDEVYQWLVYDGHQHVSIASLPGMWDRTLTIGSAGKSFSATGWK
AAT2_BACSU      YAKAAAFAKEHNIHLIHDFAYGAFEFDQ-KPASFLEAEDAKTVGAELYSFSKTFNMAGWR
Q9X8S5          LAAIAELAVERDLLVVTDEVYEHLVFGTAEHIPLASFPGMRERTVTIGSAGKTFSFTGWK
Q939K8          VKAIADAVKKYSIFVISDEIYSELTYGET-HVSIAEFAR--DQTILINGLSKSHAMTGWR
Q9RAT0          IKDLAEVLKKHEVFVIADEVYSELNYTDQPHVSIAEYAP--EQTIVLNGLSKSHAMTGWR
Q9CJE0          IKALAEVLKKHEVFVIADEVYSELNYTDQPHVSIAEYAP--EQTIVLNGLSKSHAMTGWR
Q972A2          IEKLMEITKEKKVLLLSDEIYDYFIYEG-KMKSVLEDPDWRDYVIYVNGFSKTFSMTGWR
Q9XBE6          LADLCAFAVEHGLYVVHDEVLDRFAYGIEHRSVVALDHQ--GVGIAVNGLSKRFGMSGWR
Q9HRM6          MEGVRDLAVDHDITVISDEIYQRVNYGPA-HVSLAGLDGMFERTVTINGFSKAYSMTGWR
Q92JE7          LENIAKVLRKYHVNVMSDDIYEHITFDDFKFYTLAQIAPDLKRIFTVNGVSKAYSMTGWR
Q9AA68          LALLAEVCVRHDVVAVCDEVWEAVVFDGRRHRPLMSFPGMRERTVKIGSAGKLFGMTGWK
Q8U821          MAAIAEVMLRHHVWILTDDIYEHLVYDGFEFGTIADVEPLYDRVLTMNGVSKAYAMTGWR
Q92D16          LRDLAEVLKETGIFVIADEIYSELTYHEE-HVSIAPM--LRDQTIVINGLSKSHAMIGWR
O28650          LEEIADAVNELDLIVLSDEIYAELTYTG-RHVSMAALNGMEDRVVIFNGFSKAFAMTGMR
AAT_THEMA       LEGLVRLAKKRNFYIISDEVYDSLVYTDE-FTSILDVSEGFDRIVYINGFSKSHSMTGWR
Q8YP73          FEELVALCQQYSILLCHDHAYSEMAYDGYKPPSVLQIPGAKDIAIEFHSLSKSYNMTGWR
O53870          LAAIAEIAVAANLVVITDEVYEHLVFDHARHLPLAGFDGMAERTITISSAAKMFNCTGWK
Q8TR00          IKALAEIADDHNITIISDEVYEYFIYEGEH----VSPASYSDNVVTINATSKSYSMTGWR
Q97I35          LKAIAEFAKEKDLFIISDEIYEKLIYDGERHVSIASLQDAFNRTVVINGMSKSYAMTGWR
Q8XGH1          LMEIVNIAREHNLIIFADEIYDKILYDDAEHHSIAALAPDL-LTITFNGLSKTYRVAGFR
Q8UDD1          LKALTDVLVKHHVWVLTDDMYEHLTYGDFKFVTPVEVEPLYDRTLTMNGVSKAYAMTGWR
Q54188          ------------------------------------------------------------
Q8Y606          LIAIGEVAEKHQIYILSDEIYEKLYYGNKADVSIASLDRLYDLTIVINGVSKAYSMTGWR
Q8TPT6          LQCIADLAIDHDLLVVSDEIYEKIIYDRE-HISIGSFDGMQDRTITVNGFSKAYAMTGWR
Q98H83          IEKLVKGLEKHDVAILSDEIYDAMTYDGETHCSLLGYPEIRDRLIVLNGWSKTWAMTGWR
O31665          FEDTVRFAAENGICVVHDFAYGAVGFDGCKPLSFLQTEGAKDIGIEIYTLSKTYNMAGWR
O28151          LKKVRDLAVDKDILVMSDEIYEKIIFEGE-HYSLAAMDGMLERTITINGFSKTYSMTGWR
Q8Y8A4          LSALAEVLKETGIFVIADEIYSELTYHEE-HVSIAPM--LRDQTIVINGLSKSHAMIGWR
Q92AB1          LAAIGAVAEKHQIYILSDEIYEKLYYGNKADVSIASLDRLYDLTIVINGVSKAYSMTGWR
O54170          LEALGKLLDGTDVLVVSDEAYHRLAYPGHEPVSALEIESLRGRTVYVQTFSKTYAMTGWR
Q9A830          LQAIADVLLRHQVWVLTDDMYEHLVFDDFEFTTIAQVEPLYDRTLTMNGVSKGYSMTGWR
Q8XRN7          QQAVLAHCRRHGIWILADEVYERLYYGDRPAPSFLDIAGRDERVICVNSFSKSWLMTGWR
Q8W360          LLIIAQACQKMDCFAITDEVYEYITYDENKHISLASLPGMQERTIITSSLSKTYSVTGEQ
Q929C3          FEKIANLAKKYDFFILSDEVYDGFSFYED---FVPMAKFAPDHTITFGSMSKNFAMTGWR
O86587          VEGILDLARRHGLMVLADEIYDQILYDDAVHHSAASLAPDL-VVLTFCGLSKTYRVAGFR
O59044          IEEIINVAGEHDLVVLSDEIYDLMTYEG-KHISPGSLTK-DVPVIVMNGLSKVYFATGWR
Q943I5          LEEIADIVKKYRLLVLSDEIYEHIIYQPAKHTSFASLPGMWDRTLTVNGFSKAFAMTGWR
Q97TA8          LEALAAVLRKYEIFVVCDEVYSELTYTGEAHVSLGTM--LRDQAIIINGLSKSHAMTGWR
AAT_STRVG       AKAIGEWAAEHGLWVLTDEIYEHLVYGEAKFTSLPVLPALRDKCIIVNGVAKTYAMTGWR
Q8RQG1          ------------------------------------------------------------
Q8XQJ3          LRALAEVLLAHDVLVLSDDIYEHLIFDGARFHTLAQVEPLQSRVLTMNGVSKAYAMTGWR
Q8TQ40          FEKVVEFCKKNDIIAVHDNAYSQMVYDGYDAPSFLAAEGAMDIGIELYSHSKTYNMTGWR
AAT_RICCN       LENIAKVLRKYHVNVMSDDIYEHITFDDFKFYTLAQIAPDLKRIFTVNGVSKAYSMTGWR
Q9RWJ7          LTELVALAREHDLWLISDEVYDE-LYASERPTSLRELAP--ERTFTVGSAGKRLEVTGWR
Q97GI7          NEKLHKIIKDNDIIAVTDEMYSALCYEDD-YYSVSQYEDIREKVIVVSGFSKTFSMTGLR
O95335          LQVIADLCIKYDTLCISDEVYEWLVYSGNKHLKIATFPGMWERTITIGSAGKTFSVTGWK
Q98I67          LRALADVLLKHHVWTLTDDMYEHLTYGDFAFKTIAEVEPLYERTLTMNGVSKAYAMTGWR
AATC_RHIME      YKDVIAFAKKHDIIVLSDLAYSEIYFDDAPPPSVLEVPGATDVTVEFTSMSKTFSMPGWR
AAT_STRGR       AEAIGRWAVEHGLWVMTDEI----------------------------------------
Q8YA73          FEETVAFAKNHNIVVAHDFAYGGIGFDGKKPISFLETNGAKEVGIELYTLSKTYNMAGWR
Q8ZI88          LQAIADFIIAHDLILVVDQAFEDAIFDEIEFISIASLPGMWERTVSVFSFSKGMGLSGFR
O67864          FKEIVKFAKEHGLWIIHDFAYADIAFDGYKPPSILEIEGAKDVAVELYSMSKGFSMAGWR
Q93RH7          YESLVDWAKKYEVGVVSDFAYGALGYQGYKNPSFLSTPGAKDVGIELYTFSKTFNMAGWR
Q8R7H1          LEEIVDVIIEKDLIVISDEIYSELTYEG-KHVSIASLPGMKERTILINGFSKAFAMTGWR
Q9A0S0          LRAIGEWAVHNDILILADDIYGSLVYNGNQFVPISTLEAIRRQTITVNGVAKSYAMTGWR
AAT_SULSO       VKKIVDISRDNKIILLSDEIYDNFVYEGKMRSTLEDSDW-RDFLIYVNGFSKTFSMTGWR
Q8ZW57          VKELVDVAE----FIISDEIYRDISFVE-----FTSPLELSPNVAVVYSFSKVFSVPGLR
Q982E0          LTGIAQLAIARDLWIIFDECYADFVHGDEAHRPIVFLPEVRSRTLIVNAFSKSLALTGWR
Q982E3          LRAIGDLAIDHHLWIVSDECYSCFVFAGRHESIVTAHPGVRSRTILVNTFSKELAITGWR
O66630          YKKLVDWAKEYNVIIASDNAYSEIYTGQEKPPSILQVPGAKDVAIEFHSLSKTYNMTGWR
AAT2_METJA      --EIYEFAYENIPYIISDEIYNGLVYEG-KCYSAIEFDENLEKTILINGFSKLYAMTGWR
O29838          IKEAIDFCIDNKIILAHDAAYSEITFDGYKAPSFLEFEDAFEVCVEFNSLSKTYNMTGWR
Q9HQK2          LSALVALADRTDTAVVSDEIYHGLAFDAAAHSVLEYTDDAF----VIDGVSKRYGMTGWR
AAT1_BACSU      LSALGEVCLEHDILIVSDEIYEKLTYGGKKHVSIAQLDRLKEQTVIINGVSKSHSMTGWR
Q9YE99          AKLVADLAVDTGAWIVYDEAYKTLVFEGEHVYLYKLAP---DNTISINTFSKDPGFPGWR
Q9R6Q3          LTAIGEWAVAHDLLILADDIYHRLVYNGAEFTAISSLDEIRNRTTVINGVSKTFAMTGWR
Q97AE8          IDGIISFAESKGIFIVSDEAYEDVIFDGREHVSPGSK---YDNTISLFSMSKTYAMSGLR
O30304          ARAVVEIAADNKAIVVSDEIYDQIYYDVKP----TSLAG-YENVVCVNGFSKSLSMTGWR
Q92QJ6          LKALADYCRDHSIAFISDEIYHGLTFAGEETTALEVADD----AVVINSFSKYYCMTGWR
AAT_PYRHO       AKTIADIAEDYNIYILSDEPYEHFIYEDAKHYPMIKFAP--ENTILANSFSKTFAMTGWR
Q98KW9          LEQLAQICREHDLWLLSDEVY--WTLGGGEHVSPRSLPGMAERTLVINSMSKSHGMTGWR
Q8VS38          LKAIAQVLLEYHVNIITDDIYEH-IYDEKFFTIAQVEPKLYNRVFVVNGVSKAYAMTGWR
Q8XMH8          LQKIVDVLKDKDVIIISDEIYAELSYDED-HVSIASFQEVKEKTIVINGFSKAYAMTGWR
AAT_PYRAB       LEEIADFAVEHDLIVISDEVYEHFIYDDVKHYSIASLDGMFERTITVNGFSKTFAMTGWR
Q8VS39          LKKIAQILLEYHVNIITDDIYEHIVYDGKFFTIAQVEPRLYDRVFVVNGVSKAYAMAGWR
Q9KE01          FAEAIELAEEYDICVVHDFAYSAIGFDGQKPLSFLQVEGAKNVGIEMITLSKNYNMAGWR
O05237          LNEIAEFAKKHDVIVLADEIYAELTYDEE-FTSIAALPGMKERTVVISGFSKAFAMTGWR
AAT_AQUAE       LKKIAEFCVERGIFIISDECYEYFVYGDAKFVSPASFDEVKNITFTVNAFSKSYSMTGWR
Q8REF4          VKLLANLAAENDLFVIADEPYREFIYDDNKHYSLLDIEKAKENVIIIDSVSKHYSACGAR
Q9PPF7          LTQIAKVLEGTQITVLSDEMYEKLRYDGFDFVAFASVSKDLKRTVTINGLSKCGAMPGWR
Q8Y1I0          LRRIVETVRGRGGFSIVDEIYQGLSYDQAPVSALSFGDD----VVTINSFSKYFNMTGWR
Q8RR70          VRAIAQVAVEAGLWVLSDEIYEKILYDDAQHLSIAASPEAYERSVVCSGFAKTYAMTGWR
Q9HRX4          MRAFARIADEHDVLCISDEVYEHIVFEGEHRSPMEFADT--DNVVVVNACSKTYSMTGWR
Q97M25          LTEIVNLLKNKDIFVISDEIYSELTFKK-RHFSIAGFEDMRNKTILLNGVSKSHSMTGWR
Q9P9M8          LEEILNIAGEYEIPVISDEIYDLMTYEGE-HISPGSLTK-DVPVIVMNGLSKVYFATGWR
AAT_THEAQ       LRALAEMALQHDFYLVSDEIYEHLIYEGA-HFSPGTLAP--EHTITVNGAAKAFAMTGWR
Q8XXV2          MRRLAEIVAPTDVLLLSDEVYEHMVYDGVPHASVSRIPELARRAFVVSSFGKTYHVTGWK
Q8TS80          MEDIADLVVENDLFVISDEVYECLTYGGT-HVPFSSLEGLKDRTVMLNGFSKAYAMTGLR
Q8VXZ8          LETIASLCIENDVLVFSDEVYDKLAFEMD-HISIASLPGMYERTVTMNSLGKTFSLTGWK
Q8XRB5          YRALADVLARHHVLVMTDDIYEHIRFDTVRTHLLNAAPELRDRTLVINGVSKTYAMTGWR
                                                                            

1gdeA           LGFVAAPSWIIERMVKFQMYNATCPVTFIQYAAAKALKDERSWKAVEEMRKEYDRRRKLV
Q8Y0E8          VGYGCGPKPLIDAMANVQMQVNSHTASISQAAAIAALEGPQD--ELARRRAIFEQRRDSL
Q9BVY5          LGWSIGPNHLIKHLQTVQQNTIYTCATPLQEALAQAFWIDIKRMDDPELPKELEVKRDRM
Q8RAK7          IGYTASSLDVAKVMANIQSHTTSNPNSIAQYASVTALTGDGV--AIKRMVEEFNKRRLYA
AAB2_RHIME      IGYAGGPRALIKAMAVVQSQATSCPSSVSQAASVAALNGPQDF--LKERTESFQRRRNLV
Q55453          VGYMVIPLELLLAVKKIQDTNLICPVVVSQYAALACLRVGKNYSAQFLPEMAACRQQLLE
AATB_RHIME      IGYAGGPRALIKAMAVVQSQATSCPSSVSQAASVAALNGPQDF--LKERTESFQRRRNLV
Q8YTF2          VGFVVGNRHVIQGLRTLKTNLDYGIFAALQTAAETALQLPDIY--LHEVQQRYRTRRDFL
Q9KC79          IGYAAGPEALIQAMTNLASHSTSNPTTSAQYGAIAAYTEDDG--SVEKMRVAFEERLHTI
Q92S71          VGWIVAPPAMGQVLENLIQYSTSGVAQFMQRGAVAALDEGDGF-VEENIAKAKRNRDTLC
Q93703          LGWLIIHNHVKNGIVALSQ-KIVGPCSLVQGALPKILRETPEDYFVYTRNVIETNANIVD
Q8YMS6          LGYLAGPVDIIKAASSIQGHSTSNVCTFAQYGAIAALEDSQDC--VEEMRQAFAKRRQVM
Q9HV76          LGWLVAPTAAVPELEKLAQNLYISAPSMAQQAALACFEPT-TIAILEERREEFARRRDFL
Q8U3E6          LGFVIAPTQIIREMIKLHAYIIGNVASFVQVAGIEALRSKESWKAVEEMRKEYNERRKLV
Q9HUI9          VGWVVGPAALCAHLENLALCMLYGSPEFIQDAACTALEAPLP--ELEAMREAYRRRRDLV
Q8ZVJ5          LGYVYGPPEVMPKIKLVNEEMVYCPPSFAQRLVAIYLRSEARMRYIREVVEIYRQKRDVA
AAT_METEX       ------------------------------------------------------------
Q9ZLG5          MGYAASKDKLVKLMSNLQSQCTSNINSITQMASIVALEGLVD-KEIETMRQAFEKRCHLA
AAT1_METJA      IGYLAVSDDLINNMIKIHQYSFACATTFAQYGALAALRG--SQKCVEDMVREFKMRRDLI
Q8XJ54          IGYVACPKKIYDQIIKVHQYNSSCATSISQWGALEGLKSCMN--DVENMKESFKERMNFT
Q8UFR3          IGWMVLPENLVRPVECLAQSLYISPPELSQLAATAAFSAAEE---LDVYRESYRTNRDFL
Q9W6U2          VGWAISSGHIIKHMKTIHQNTVYHCATPAQEAVARGFEREYEVSYFQQLPAMLHHKKNKL
Q9K7L1          LGYVCAPDDILSAMLKIHQYSLMCAPTMAQHGALEALETGMD--DVHRMVQSYRQRRNFV
O66737          IGWMIVPEELVRKAEIVIQNVFISAPTLSQYAALEAFDYEY----LEKVRKTFEERRNFL
Q9Y9P0          LGYVVLRREVIPKALDLAVTIYSCPPSIAQKAGVAALRGD--WGPVREMVEEFRSRARIL
Q99V44          IGFLLGPQYLIDKLTFMHAYNCICANVPAQIACITALNEGLE--APKYMNEAYVERRNYL
Q8RA61          IGYTASSLEVAKVMSNIQSHTTSNPNSIAQYASVAALQGGEE--EIEKMKEEFNRRRLYM
PATA_BACSU      IGFLFAPKDIAKHILKVHQYNVSCASSISQKAALEAVTNGLDDALI--MREQYKKRLDYV
Q98NB8          IGWMVLPEELVRPVERIAQSLYISPPELSQIAAIEAFAATEELEAV---KGRYAWNRELL
Q97PQ9          IGYAVGEADIIAAMSKIAGQTTSNPSAVAQYAAVEALSGEQD--TVESMRQAFEERLNTI
Q9KAU1          LGYLAIRPDFPSVEQYMAAFVFANRTLGFGNATVTVQRMISKMDTLTQEQHEYKKRRDAM
Q9V0G5          LGYMSEVREAIDKLARIRL----CPNTPAQFAAIAGLRGPMDY--LEEYMKKLKERRDYI
AAT_PYRKO       LGYAIGERNEIRRIQRFIESTVTCVPPFVQRAGVKALELRDEL--IKEVRRAYLERVRMA
Q9L0L5          VGWVIGPKDVVKAATNLQSHATSNVANVSQAAALAAVSG--NLDAVAKMREAFDRRRQTI
Q979X6          IGYMAAPREIVEAANVIQQQTITCVSSISQYAALRALDDTESPK---KMKDEFKRRRDLI
Q8RCV4          LGYIAAPEHFTKHIAKLHQYAVTAAATMCQYAGIEAMRNGDE--DIIKMREEYDKRRKFL
AAT_SYNY3       VGYLAGELPLIQACSTIQGHSTSNVCTFAQYGAIAALENPQTC--VETMVKAFTERRQVI
Q8XJT3          IGYAACYNELIKVMNNVQSHMTSNTNSIAQFAALEALNGDQE--TIKNMVKEFSLRRELM
Q97KB8          IGLVASKNKDLMHQILKLCQARLCVSTIEQYAAANLINTMGSY--ITDVKMAYKKRRDIM
Q8ZDK4          QGWMVHAKGYIEGL-EMLASMRLCANVPMQHAIQTALGGYQSISEFIQPGGRLYEQRDRA
O59096          LGFVAAPSWIIERMVKFQMYNATCPVTFIQYAAAKALKDERSWKAVEEMRKEYDRRRKLV
Q98AR6          IGYLAGPKEVINAVNALQSHTTSNPNVIAQHAVLAHLQRGGSDYEGKLRSRLTSARRIGL
Q8TT07          LGYIICPPGCVRAIQKIHQNFFICANSFVQEAGIAALKGSQEH--VVEMVQIYNMRRQYM
Q9R096          VGWVMGPDNIMKHLRTVHQNSIFHCPTQAQAAVAQCFEREQQHSYFLQLPQAMELNRDHM
Q9RNK6          IGFAGGPTPLIKAMAKLQSQSTSNPCSISQAAAVAALNGPQDF--LQGWSDDFARRRNLV
Q9SIE1          LGYLAGPKHIVAACSKLQGQVSSGASSIAQKAGVAALGLGKAGETVAEMVKAYRERRDFL
YD91_METJA      LAFLVGNELIIKAFATVKDNFDSGQFIPIQKAGIYCLQHPEI---TERVRQKYERRLRKM
Q9CPI6          QGWMIAAAGYIEGL-DMLASMRLCANVPMQHAIQTALGGYQSINEFILPGGRLLEQRNKA
Q8U097          LGYAIADKEEIRKIKTFIESTVTCVPPFVQRAGIKALELRDEL--MKKVSREYKRRAELA
Q9CEK7          IGLAVGDPEIISAMTKIASQTTSNPTAVAQYAAIEAFEERDN--SFEIMHAAFEERLNII
AAT_BACSP       IGYAAGNADIINAMTDLASHSTSNPTTASQYAAIEAYNGPQD--SVEEMRKAFESRLETI
Q9I015          SGWVAAQSYIEGLDILANMR--LCANVPAQHAIQTALGGYQSINDLVLPPGRLLEQRNRA
Q9KQM1          GGWMQAQGYIAGLDMLASMR--LCANVPMQHAIQTALGGYQSINELILPGGRLLEQRDRA
Q9A8H2          VGMVVGNARICAALARVKSYLDYGAYTPVQVAAATALNGPQDC--VDEIRGIYKSRRDTL
O27916          IGYVAGCEDIIEELLKVHQYNTACAPSISQYAALAAIRGPQNC--VKDMVDEFRRRRDLM
AAT_BACST       IGYAAGPKDIIKAMTDLASHSTSNPTSIAQYAAIAAYSGPQE--PVEQMRQAFEQRLNII
AAB1_RHIME      IGYAGGPRELIKAMAVVQSQATSCPSSISQAASVAALNGPQDF--LKERTESFQRRRDLV
AATA_RHIME      IGYAAGPLHLIKAMDMIQGQQTSGAASIAQWAAVEALNGPQDF--IGRNKEIFQGRRDLV
Q9HHD3          LGYMAEVREAIGKLARIRL----CPNTPAQKAAIAGLRGPMDY--LEEYMAKLKERRDYI
Q8Y525          LGYMIAPTYLNEAAKIINEGITYSAPTPSQRAAIYALNHSETL--IPLVAETFQKRLEYI
AAT_RICPR       IGYGAGSKALIKAMTIIQSQSTSNPCSISQMAAIEALNGTQDY--IKSNALNFQKKRDLA
Q8YIC8          IGYAAGPIELIKAMDMIQGQQTSGACSIAQWAAVEALNGTQDF--IPANKKIFQARRDLV
Q9HK41          IGYAHTSNEILDRMKKLLRCTINGVNSATQYGAVAALTGPQDY--IGEMRKEYQKRRDII
AAT_RHILP       IGYAAGPIQLIKAMDMIQGQQTSGATSIAQWAAVEALNGTQDF--IPENKKIFEGRRDLV
Q53951          ------------------------------------------------------------
Q9HKR7          IGYFVATEEIVEAANIIQQQTITCASSISQYAALRALDDNES---PARMRSEFRKRRDLA
O25383          MGYAASKDKLVKLMNNLQSQCTSNINSITQMASIVALEGLVD-KEIETMRQAFERRCDLA
Q9CAP1          IGWAIAPPHLTWGVRQAHSYLTFATSTPAQWAAVAALKAPESY--FKELKRDYNVKKETL
AAT_THETH       IGYACGPKEVIKAMASVSSQSTTSPDTIAQWATLEALTNQEASRAVEMAREAYRRRRDLL
Q9RWP3          IGYAGGPREVIAAMNALQSQSTSNASSVSQYAALAALEQEETMRFIDRARTAYRERRDRI
Q9UZ63          LGFVVAPSEIIKEMIKLHAYIIGNVASFIQVAGVEALRSEESWKAVKEMRKEYNERRKLV
Q8U1F5          LGFVVAPSWVIEKMVKFQMYNATCPVTFIQYAAAKALRDERSWKAVEEMRKEYERRRNLV
Q08415          VGWVMGPDNIMKHLRTVHQNSIFHCPTQAQAAVAQCFEREQQHSYFLQLPQAMELNRDHM
AAT2_BACSU      MAFAVGNEKIIQAVNEFQDHVFVGMFGGLQQAASAALSGDPEH--TESLKRIYKERIDFF
Q9X8S5          VGWVTAAPALLTAVRSAKQYLTYVASGPFQYAVAEALALPESY--FAAYRQDMEAKRDLL
Q939K8          IGFILAPQELIGQIVKVHQYLVTSATTMAQKAAIAALTAGAD--DALPMKIEYMKRRDFL
Q9RAT0          IGLIFAARELVAQIIKTHQYLVTSASTQSQFAAIEALKNGAD--DALPMKKEYLKRRDYI
Q9CJE0          IGLIFAARELVAQIIKTHQYLVTSASTQSQFAAIEALKNGAY--DALPMKKEYLKRRDYI
Q972A2          LGYVVAKEKVIKKMAEIAANIYTCPTSFAQKGALAAFE---SFDEVKEMISLFKKRRDIM
Q9XBE6          IGWLASSSAVIAEAAKAHTFFMLAVSHAVQLAAAAALSDPKADGEVSVYAAEIRRRGEVF
Q9HRM6          LGYLAGPEALVDQAGKVQSHSVSSAANFIQRAGVEAIRHTDD--AIDEMVAAFESRRDLL
Q92JE7          IGYGAGSKTLIKAMTIIQSQSTSNPCSISQMAAIEALNGPQDY--IKPNALNCQKKRDLA
Q9AA68          VGFLCAAPPLARALAAAHQFLTFTTPPNLQAGVAWGLDNHRAW--FDDMPANLQRSRDRL
Q8U821          LGYCASGSELITAISNVNGQNGGGITTVTQAAAIAALDGPQDL--LKERAAIYRERRDFV
Q92D16          IGFLLAPEKITTEMLKIHQYSVTCASSISQKAALEAITNGKD--DAFQMRTEYKTRANFT
O28650          VGYVIAPPDIFAGMLKIHQYCMLCAPITGQIGAIEAL---RSLDEVERMRAEYMRRRNFV
AAT_THEMA       VGYLISSEKVATAVSKIQSHTTSCINTVAQYAALKALEVDNSY-----MVQTFKERKNFV
Q8YP73          IGFAVGNAYAIKGLSQVKTNVDSGVFKAIQKAAIAAYATDEV--ELQAVMSVYQSRRDII
O53870          IGWACGPAELIAGVRAAKQYLSYVGGAPFQPAVALALDTEDAW--VAALRNSLRARRDRL
Q8TR00          LGYLAARKEYIAQMNKVHQYIQACANSIAQKAAYAAVTGPKD--SVNAMREEFRKRRDLL
Q97I35          LGYAASGSSFIKLMSHIQAHTTSNANSITQYASVEALNGRQE--ELHSMVTEFEKRRTYM
Q8XGH1          QGWMVHAKGYIEGL-EMLASMRLCANVPAQHAIQTALGGYQSISEFILPGGRLYEQRNRA
Q8UDD1          IGYAAGPLPLIKAMDMIQGQQTSGASSIAQWAAVEALNGTQDF--IPENKKIFEGRRDLV
Q54188          ------------------------------------------------------------
Q8Y606          IGYAAANKEIIAGMSKLADHLTSNPTANAQYAALEAYVGSQE--VPEKMYQAFEERMERF
Q8TPT6          LGYLTAPPEIFKLLQKIQSHSVSSATTFVQYGGLEALQGPQD--GVKAMVDRFKMRRDIL
Q98H83          MGWSIWPNHLYDKVRKLAVNCWSCVNAPSQFAGIAAIDGPQD--DVDTMMRAFDRRRKVV
O31665          VGFAVGNASVIEAINLYQDHMFVSLFRATQEAAAEALLADQTC--VAEQNARYESRRNAW
O28151          LGYAAAPEWIIKLMNRMQSHSVSHPTSFVQYAGVAALKGDQSF--IKEIVEEFRARRDMI
Q8Y8A4          IGFLLAPEILTQEMLKIHQYSVTCASSISQKAALEAITNGKD--DAFQMRTEYKTRANFT
Q92AB1          IGYAAANKEIIAGMSKLADHLTSNPTANAQYAALEAYVGSQE--VPEKMYKAFEERMERF
O54170          VGYLTGPREVLDAAAQVHRTWNGSLNTAVQHAALAALDLPDG--VVGAMADRYRQRRDLV
Q9A830          IGYAAGPEPLIKAMGKMISQTTSNPCSISQWAALEALNGTQDF--IKPNAKLFQERRDLV
Q8XRN7          LGWMVLPAAVTDDLGKLIEYNTSCAPSFVQEAGVVAVRDGEDFIRGETAR-LRAARDHLV
Q8W360          ------------------------------------------------------------
Q929C3          LGYMIAPTYLNEAAKIINEGITYSAPSPSQRAAIYALNHSETL--IPLVTETFQKRLEYI
O86587          SGWLVVTGRDYLEGLTMLASMRLCANAPAQYAIQAALGGRQSIRELTAPGGRLHEQRDVA
O59044          LGYMSEVREAIDKLARIRI----CPNTPGQFAAIAGLTGSMDY--LKEYMKKLKERRDFI
Q943I5          LGYLAAPKHFVAACGKIQSQFTSGASSISQKAGLAALNLGYAGEAVSTMVKAFQERRDYL
Q97TA8          LGLIFAPATFTAQLIKSHQYLVTAANTMAQHAAVEALTAGKN--DAEPMKKEYIQRRDYI
AAT_STRVG       VGWVIAPQDVIKAATNLQSHATSNVSNVAQVAALAAVSG--NLDAVAEMRKAFDRRRQTM
Q8RQG1          ------------------------------------------------------------
Q8XQJ3          IGFGAGPRWLLEAMEKLQGQQTSGACSISQHAAVAALRGPQDF--IGASRAAFERRRDLV
Q8TQ40          LGFAVGSKALIKGLGKVKSNVDSGVFDAIQIAGIAALSSSQAC--VDDTNKIYEERRNVL
AAT_RICCN       IGYGAGSKTLIKAMTIIQSQSTSNPCSISQMAAIEALNGPQDY--IKPNALNCQKKRDLA
Q9RWJ7          VGWILCPPSLAGGLANVRQVTSFCSPAPLQAAVAEALPLARSQGYYAALRADYAARRALL
Q97GI7          IGYVCAESSFMSSILKVHQYTTTCAPSISQYGALEGLKNCDE--DVQYMKNEFKKRRDYV
O95335          LGWSIGPNHLIKHLQTVQQNTIYTCATPLQEALAQAF-----------------------
Q98I67          IGYAAGPVQLIKAMDMIQGQQTSGACTIAQWASVEALNGPQDF--IARNKAIFQGRRDLV
AATC_RHIME      MGFAVGNERLIAALTRVKSYLDYGAFTPIQVAATQALNGDGS--DIAEVRAIYKRRRDVM
AAT_STRGR       ------------------------------------------------------------
Q8YA73          VGFAVGNSEVIEAINLIQDHMYVSLFPGIQDAAIEALTGDQAC--VRELTARYENRRDAF
Q8ZI88          VGYLVADAQIVDVLFGCTVNVVGATNTSSQAGMIAALDEPSF---MGEYTQIFERRRKVV
O67864          VAFVVGNEILIKNLAHLKSYLDYGIFTPIQVASIIAL--ESPYEIVEKTAKVYQKRRDVL
Q93RH7          LAFAAGNADMIEALNLIQDHLFVSIFPAIQDAGVAALSDPRAKEAIAALNQRYDQRREAF
Q8R7H1          LGYIAAEHEFIEAMNKIHQYTTICAPITAQYAAIKGIYECEE--DIIKMRETYDQRRRFI
Q9A0S0          VGFAAGEPEIISAMSKIIGQTTSNLTTVSQYAAIEAFCGSQS--SLEEMRLAFEERLNIT
AAT_SULSO       LGYIVAKREIIQKMGILAANVYTAPTSFVQKAAVKAFD---TFDEVNQMVSLFKKRRDVM
Q8ZW57          LGVVIAPRDVAREVARFNKATINVPPTHAQRAIASVIDILP--KRREEVSAAYRRRAELA
Q982E0          IGYLAGPKEVIDAVKALQSHTTSNPNVVAQHAVLAHLQRSDGSYEAGLRAQLASARQVGL
Q982E3          LGYLAGPPEIVAAAKKLQSDMTSNANVIAQHAVLHHLEVGDCSFERKMHQRLSKARHTGL
O66630          IGMAVGNKELVAGLGKVKTNVDSGQFGAVQDAGIVALNLPEE--EVEKIRDVYRERKKIM
AAT2_METJA      IGYVISNDEIIEAILKLQQNLFISAPTISQYAALKAFEKETE-REINSMIKEFDRRRRLV
O29838          IGFACGNRDILAGLLKVKTNVDSGVFEAIQEAAIAAMDGPDR--VIEENCKVYQRRRDLL
Q9HQK2          LGWVVCPRRYVDTINAIAQNTLICAPSFVQAGAEAAIRHGTDW--LDGVRADYRTRRDIL
AAT1_BACSU      IGYAAGSEDIIKAMTNLASHSTSNPTSIAQYGAIAAYNGPSE--PLEEMREAFEHRLNTI
Q9YE99          LGYLYGPGWIVGKIRLVSEELVYCPPSIAQVAAKIYLEDEGRLRHLEYAREFLKTRMEAM
Q9R6Q3          IGLAVGDPEIIAAMTKIASQTTSNPTAVAQYAAIEAFEE--NDKSFEKMHAAFEERLNKI
Q97AE8          IGYAHTNSEILDRMKKLLRCTINGVNSATQYGAVAALTGPQEF--VGQMRSEYQKRRDII
O30304          IGFTIADEKLLDPMLKVHQVNGVCAPAFAQKAVAEVMAERLFDSIVSRMVKEFRQRRDYL
Q92QJ6          IGWMVLPEARVRAFERIAQSLYISPPELSQIAAEAALG---AHEELDGYKRAYAANRALL
AAT_PYRHO       LGFVVAPSQVIKEMTKLHAYVIGNVASFVQIAGIEALRSEESWKAVEEMKKEYNERRKIV
Q98KW9          MGWLTGPQDMITLLINLNLVTTYGLPAFISIACAEALENRYG---VKEIAERYAARRTVL
Q8VS38          IGYIAGRSDVVKAISTLQSQSTSNPNSIAQAAAVEALNGDHSF--LKERMGIFKSRRDFV
Q8XMH8          LGYVCAHKVLIDAMKKIHQYAIMCSPTTAQYAAIEALKNGDE--SVFEMAREYNRRRRVL
AAT_PYRAB       LGFVAAPSWIIEKMVKFQMYNATCPVTFIQYAAAKALRDERSWKAVEEMRKEYDRRRKLV
Q8VS39          IGYVAGRSDVVKAISILQSQSTSNPNSIAQAAAVEALN----------------------
Q9KE01          IGFAVGNPSVIKAIETLQDHYFCSLFGGIQAAAAHALLSDQS--NVTTLVQTYEERRNAL
O05237          LGFAAAPSLLRDAMLKIHQYAMMCAPAMAQFAALEGLKNGME--DVEKMKKSYRRRRNLF
AAT_AQUAE       IGYVACPEEYAKVIASLNSQSVSNVTTFAQYGALEALKNPKSKDFVNEMRNAFERRRDTA
Q8REF4          VGFLISKNKDFMTYIMKLCQARLAAPTVEQYAVASLMKAPKEY--FKEIKEIYKRRRDII
Q9PPF7          FGYMASKNALISAVKRLQGQSTSNICSITQHAAIPALNGECD-KDIEKMRQAFEKRRNLA
Q8Y1I0          LGWLVAPTELVPQFEKVAQNLFICASAVAQHAALACFEPE-ALAIYEGRKAEFHRRRDFI
Q8RR70          VGFLAGPVPLVKAATKIQGHSTSNVCTFAQYGAIAAYENSQDC--VQEMLAAFAERRRYM
Q9HRX4          LGWVAASERRAERMLRVHQYVQACASAPAQYAAEAALSGPQG--VVDEMVAAFEARRDVL
Q97M25          IGFIFAPEYLTSEIFKLHQYGSTCSCSISQYAALEALTN--GFNDSEYMKKEYIKRRDFI
Q9P9M8          LGYMSEVREAIDRLARIRL----CPNTPAQFAAIAGLTGPMDY--LKEYMKKLKERRDYI
AAT_THEAQ       IGYACGPKAVIKAMADVSSQSTTSPDTIAQWATLEALTNREASMAFIAMREAYRKRRDLL
Q8XXV2          VGYVAAPAALSAEFRKVHQFNVFTVNTPVQHGLAAYMADPRPYLELPAF---YQHKRDLF
Q8TS80          LGFAMGAPDIIHSMMMIHQYSMLCAPITAQVGAIEALRNGKE--EMERMVREYDRRRRFI
Q8VXZ8          IGWAIAPPHLTWGVRQAHSYLTFATSTPAQWAAVAALKAPESY--FKELKRDYNVKKETL
Q8XRB5          LGWVAGPRDLIQALDTFLSQSAGNCCSISQAAAAAALNGDQRF--VAESVAVYKQRRDTT
                                                                            

1gdeA           WKRLNEMGLPTVKPKGAFYIFPRIRDTGLTSKKFSELMLKEARVAVVPGSAFGKAGEGYV
Q8Y0E8          LSRLGGAGLRTPRPQGAFYLFPDAQAFAIDDDQALAAYLLDSGVAVVPGSGFGM--PGCL
Q9BVY5          VRLLESVGLKPIVPDGGYFIIADVSLLDPDLSKFVKWMTKHKKLSAIPVSAFCNSEEKFV
Q8RAK7          VERISKMGLKAVRPQGAFYVFVNIEEYVKGSLDFATLLIEEANVAVVPALPFGM--DNYI
AAB2_RHIME      VNGLNAIGLDCRVPEGAFYTFSGCAGVAESDTDFCAYLLEDSHVAVVPGSAFGL--SPYF
Q55453          TLGQLSDYCRLVVPQGAFYCLLEV-NSPLTDLELVKRLIDEFKVAVLPGSTFGVDSGCYL
AATB_RHIME      VNGLNAIGLDCRVPEGAFYTFSGCAGVAESDTDFCAYLLEDSHVAVVPGSAFGL--SPYF
Q8YTF2          IQGLGELGWDVPKTKATMYLWVKCP-VGMGSTDFALNLLQQTGVVVTPGNAFGVAGEGYV
Q9KC79          YDKLVAIGVSCVKPKGAFYLFPNVEEAAATVDDFVKVLLEEEKVALVPGSGFGA--PDNV
Q92S71          DALIATNRVETLKPDGALYAFLKI-DGVTDSRAAALDIVDRTGVGLAPGTAFGEGGALFM
Q93703          SILADVPGMRVVKPKGAMYMMVNISRTAYGSDSFCQNLIREESVFCLPGQAFSA--PGYF
Q8YMS6          LDRLNAIGLSTAKPDGAFYLFPDISKTGLKSLEFCDALIEEHKVAVIPGIAFGA--DDNI
Q9HV76          LPALRELGFGIVEPEGAFYLYADISAFGGDAYAFCKHFIETEHVAFTPGLDFGRHQAGHV
Q8U3E6          LQRLRKMPYIKVEPKGAFYVFPNISETEMSSEEFSEWLLEKAKVVVIPGTAFGENGEGYV
Q9HUI9          IECLADPGLRPLRPDGGMFVMVDIRPTGLSAQAFADRLLDRHGVSVLAGEAFGPSAAGHI
Q8ZVJ5          VAALRKYVPEAIVPAGSMFIFVDLSRYISDGESFARELLERYGVAVVPGSYFSEIYRAAV
AAT_METEX       ------------------------------------------------------------
Q9ZLG5          HAKINAIGLNALKPDGAFYLFINIGSLGGDSMRFCHELLEKEGVALVPGKAFGL--EGYV
AAT1_METJA      YNGLKDI-FKVNKPDGAFYIFPDVSEYG--DGVEVAKKLIENKVLCVPGVAFGENGANYI
Q8XJ54          YKRLKSMGLEVEKPKGAFYIYPNISKFGLTSEEFCHRLLKEGKVACVPGDAFGKGGEGYI
Q8UFR3          MARLPEIGLPLASPDGAFYAYVDTSRFSNDSMDFAKRMLAEIDVAATPGMDFDPEGHRAL
Q9W6U2          ASLLKSVGLKPIMPEGGYFMTADFSSIKVDCDRFVKWLIKEKGLATIPVSAFGKEFDKYI
Q9K7L1          VKTFTEIGLTCPMPGGAFYAFPSVKETGLTSEEFAERLLMEEHVAVVPGNVFGEGGEGHI
O66737          YGELKKLFKIDAKPQGAFYVWANISDYSTDSYEFALKLLREARVAVTPGVDFGKNKKEYI
Q9Y9P0          YDILSQEGIEPYLPEGAFYMFPRVRKTGLSVEQLAEKLLYSYGVLVLPGTSFPESGREHV
Q99V44          VSELTKLGFETAQPEGAFYIFPSIKHITDDDFEFCVDLLESTHLAIVPGSSFTEFGKGFV
Q8RA61          VERVNKIDLKCSTPKGAFYVMVNIEKTINGSLDFASALIDGANVAVVPALPFGM--DNYI
PATA_BACSU      YDRLVSMGLDVVKPSGAFYIFPSIKSFGMTSFDFSMALLEDAGVALVPGSSFSTYGEGYV
Q98NB8          MKRLPELGFPLAAPDGAFYAFCDVTRHSNDSMAFARKMLAEAHVAATPGRDFDTAGHRTM
Q97PQ9          YPLLAEVGFEVVKPQGAFYLFPNVKKAMTDVTDFTTVILEEAEVALVTGAGFGA--PENV
Q9KAU1          VQVLEDAGFEFVYPKGGFFIFPKSPIADDT--KFCQVAAEEFQLLVVPGIGFGRA--GHF
Q9V0G5          YKRLNEIGISTTKPQGAFYIFPRIEEGPWDDKEFVLDVLHNAHVLFVHGSGFGEYGRGHF
AAT_PYRKO       SKMLR--GFDFVEPEGAFYIFLRTPQDGMA---FAERLLSR-GVAVFPGMAFGDY-PNFI
Q9L0L5          VRMLNEIGVLCPEPEGAFYAYPSVKALPQDSVELAALILEEAEVAVVPGEAFGT--PGYL
Q979X6          LSILDSDKLNVTEPDGAFYVFPEY-NSDISSNKVSEDLLEKYQVVVTPGSAFGRQGEHHF
Q8RCV4          LESVREMGLSCFEPKGAFYIFPSIKTTGLTSMEFAKRLLYEAKVAVVPGNAFGEHGEGYV
AAT_SYNY3       VEGINQAGLSCPNPKGAFYVFVDIAKTGLNSLEFSARLLESHQVAVIPGAAFGA--DDCV
Q8XJT3          IELISEIEDLTIEPKGAFYVMIDVSKVLKGSMEFANLLLKEENVVVIPGIAFGE--DNFI
Q97KB8          YSGLSSIGVICSKPEGAFYILAKLPVD--DSDAFAKWLLTDETVMFAPASGFYATGKSEA
Q8ZDK4          WELINQIGVSCVKPQGALYMFPRIDQKRFNLKKLVLDLLLQEKVLLVQGSAFNWPYPDHV
O59096          WKRLNEMGLPTVKPKGAFYIFPRIRDTGLTSKKFSELMLKEARVAVVPGSAFGKAGEGYV
Q98AR6          DVLAWLTRVPVPRAQGGFYFYLDLSHLSTTADDIVTALLAETGVAAVSGAAFGD--PAGL
Q8TT07          LKRLLGMGLEVREPMGAFYVLADARKFGNDSLELSRSILNEAGVAVTPGVDFGNGAEGYL
Q9R096          IRSLQSVGLKLWISQGSYFLIADISDDEPYDRRFAKWMIKNMGLVGIPVSTFFSRPDHYI
Q9RNK6          VDGLNAIEGISCPKPQVPSMSIRAFPSLLARKPHQVKSLKKTWIS---------------
Q9SIE1          VKSLGDIGVKISEPQGAFYLFIDFSALINDSSSLALYFLDKFQVAMVPGDAFGD--DSCI
YD91_METJA      VKILNEVGFKARMPGGTFYLYVKSPTKAKTAEDFSQYLIKEKLISTVPWDDAGHDENGNP
Q9CPI6          YELINQIGVSCIKPQGAMYMFPKIDIKKFDDEKMVFDLLAQEKVLLVHGRGFNWHSPDHF
Q8U097          SKILR--GLEFYEPDGAFYIFLKTPIDGLEF----VYKLLERGVSAFPGIAFGNY-QNFI
Q9CEK7          YGQLSEVGFELVKPNGAFYLFPKVTKAMSDVTDFTTAILEEAGVALVTGAGFGS--PENV
AAT_BACSP       YPKLSAIGFKVVKPQGAFYLLPDVSEAAQKTGEFASALLTEANVAVIPGSGFGA--PSTI
Q9I015          WELLNDIGVSCVKPMGALYAFPRIDPKVHNDEKFVLDLLLSEKLLIVQGTAFNWPWPDHF
Q9KQM1          WELINQIGISCVKPKGAMYLFPKIDTKMYPIKKMVLDFLVQEKVLLVQGSGFNWPKPDHF
Q9A8H2          IKSMKAAGWDIPNPPASMFAWAKIPEAEAGSMLFSRLLIEEAGVAVAPGIGFGEYGEGYV
O27916          FRSLTDMGLECVLPGGAFYMFPYAGD----SEEFTKLSL-EAGVAVVPGSAFGNEGKGYI
AAT_BACST       YDKLVQIGFTCVKPQGAFYLFPNAREAARTVDEFVAALLEEAKVALVPGSGFGA--PDNV
AAB1_RHIME      VNGLNAIGLDCRVPEGAFYTFSGCAGVLKTDTDFCAYLLEDAHVAVVPGSAFGL--SPFF
AATA_RHIME      VSMLNQKGISCPTPEGAFYVYPSCAGLIETDEDFVSELLETEGVAVVHGSAFGL--GPNF
Q9HHD3          YKRLNEMGISTQKPQGAFYIFPKIEEGPWKSKEFVLDVLHNAHVLFVHGSGFGEGGEMHF
Q8Y525          AKRVEKIPYLSLHPKGSIYAFINISKTNMDSVSFTEYVLKETQVLVIPGLAFGESGDNYV
AAT_RICPR       LSILEEVTYFEYKPEGAFYLFVKCDKIFGTSNNFSEYLLEEAKVAVVPGIAFGL--DGYF
Q8YIC8          VSMLNQTGLQCPTPEGAFYVYPSCAGLIETDKDFVTELLETEGVAVVHGSAFGL--GPNF
Q9HK41          YEAVSESRLEPIKPHGTFYLWNRIKEYPSDSWGMTSYLLEKTGVGSSPGPVFGPAGEGYI
AAT_RHILP       VSMLNQKGIVCPVPEGAFYVYPSCKGLIETDEDFVSELLESEGVAVVHGSAFGL--GPNF
Q53951          ------------------------------------------------------------
Q9HKR7          YGILSETDMKVHKPEGAFYMFPGYSKD-IPSEKIAEMLLNQEHVVVTPGSAFGDRGRHHF
O25383          HAKINAIGLNALKPDGAFYLFIHIGSLGGDSMRFCHELLEKEGVALVPGKAFGL--EGYV
Q9CAP1          VKGLKEVGFTVFPSSGTYFVVADHTPFGMENDAFCEYLIEEVGVVAIPTSVFYLNGKNLV
AAT_THETH       LEGLTALGLKAVRPSGAFYVLMDTSPIAPDEVRAAERLL-EAGVAVVPGTDFAAF--GHV
Q9RWP3          VAGLNALGLPTPTPQGAFYVMADTRAIHTDELEAARIILDEAQVAVVPGTDFAAPGQ--V
Q9UZ63          LKRLKEMGIRVKEPKGAFYVFPSIKDTGMSSEKFSEWLLEKARVVVIPGTAFGKMGEGYV
Q8U1F5          WKRLNEMGLPTVEPKGAFYIFPRIKDTGLSSKEFSELMLMEAKVAVVPGSAFGRAGEGYI
Q08415          IRSLQSVGLKLWISQGSYFLIADISDDEPYDRRFAKWMIKNMGLVGIPVSTFFSRPDHYI
AAT2_BACSU      TACEKELGWKMEKPKGTFYVWAEIPNTFETSHQFSDYLLEHAHVVVTPGEIFGSNGKRHV
Q9X8S5          AAGLAEAGFGVYRPAGTYFVTTDIRPLGRDGFAFCRSLPERAGVVAVPNAVFYNHGAPFV
Q939K8          YEKMKNLGFEIARPNGAFYIFAKIPDGTQNSMNFCVDLAEKNKLAIIPGSAFGAAGEGFV
Q9RAT0          IEKMSALGFKIIEPDGAFYIFAKIPDLEQDSFKFAVDFAKENAVAIIPGIAFGQYGEGFV
Q9CJE0          IEKMSDLGFKIIEPDGAFYIFAKIPDLEQDSFKFAVDFAKENAVAIIPGIAFGQYGEGFV
Q972A2          YEELKKIGIQVHKSQGAFYMFPFIGEINLSVKDFSLKLIEEKGVTTIPGEVFPLEGKDFV
Q9XBE6          LADLARIPGLTTVPDGGFYAFVGIRVAESTSAAVAEYLLHECGVAVVPGSVFGRAGEGFV
Q9HRM6          VDLFAEHGTDVSTPDGAFYLMLPVADD---DQAWCQDALKDAHVATVPGSAFGA--PGYA
Q92JE7          LSILKRVKYFEYKPEGAFYLFVKCDKIIANSNDFAEYLLEEAKVAVVPGIAFGL--EGYF
Q9AA68          TAGLRDAGYVVLESQGTYFLNVDLAASGLDDVTFCERCVTEHGVAAIPVSAFFAEDTTVV
Q8U821          LGQLAEIGLRCHKPEGAFYIYPNISGLIESDVDFVMALVDEHHVATVQGAAYGM--SPYF
Q92D16          QDRLEKMGFTVIPPDGAFYFFVKLPDDITNSFDWAVRLAEEAKVAVVPGNAFSEKGDRYF
O28650          VKRLSEI-FEIKKPEGAFYAFPKISSTGMSSEEFAEKLLLEKSVAVVPGNAFGECGEGYV
AAT_THEMA       VERLKKMGVKFVEPEGAFYLFFKVRGD---DVKFCERLLEEKKVALVPGSAFLK--PGFV
Q8YP73          VKGLQSLGWPIEPPKATLYVWVPVPP-GYTSTEFTTLLLDKCGIVVPPGVGYGASGEGYF
O53870          AAGLTEIGFAVHDSYGTYFLCADPRPLGYDSTEFCAALPEKVGVAAIPMSAFCDPAAGLV
Q8TR00          VKGLNELGMECAFPKGAFYAFPKVENSAEVASKMI-----SNGVVVVPGTAFGSEGDGYI
Q97I35          SKRVNNTGIHCLLPKGAFYVMMNISNLINNSVDFSKELLSENKVAVVPGTGFGN--DNYV
Q8XGH1          WELINDIGVSCVKPRGALYMFPRIDAKRFDDQKMVLDFLLQEKVLLVQGTAFNWPWPDHF
Q8UDD1          VSMLNQKGISCPSPEGAFYVYPSCAGLIETDTDFVSELLEAEGVAVVQGSAFGL--GPNF
Q54188          ------------------------------------------------------------
Q8Y606          YPELNSIGFKPKKPDGAFYFFIEVKEAAQDVDAFVAALLEEAKVAVIPGSGFGM--PDYI
Q8TPT6          IDGLNKIGIECKKPDGAFYAFANVSEYG-NGTEVAERLLKEAHVAVTPGIAFGASGEDFI
Q98H83          VEGLNALPNISITPKGAFYAFPNVSKTGWKAKKLASALLDDAGVALIGGPDFGILGEGYV
O31665          ITACREIGWDVTAPAGSFFAWLPVPE-GYTSEQFSDLLLEKANVAVAAGNGFGEYGEGYV
O28151          MAKLDEMGIEYAPPKGAFYIFMNV---GRDSNEFCEEFLKREYVALTPGSAFGVAYKSWV
Q8Y8A4          QDRLEKMGFTVIPPDGAFYFFVKLPDEAENSFDWAVKLAEEAKVAVVPGNAFSEKGDRYF
Q92AB1          YPELSSIGFKPKKPDGAFYFFIEVKEAAQDVDAFVAALLEEAKVAVIPGSGFGM--PDYI
O54170          VGRLSGVGLHLVPPEGAFYGFLRYDAD--RPSEMVARELAACQVLVRAGAEYGPSGEGHL
Q9A830          VSMLNQTGLHCPTPEGAFYVYPSCAGLIESDEDFATELLESEGVAVVHGAAFGL--SPFF
Q8XRN7          TALSALPGVDVRVPEGAMYAFFRIPGA-QDSLALCKQLVREARLGLAPGSAFGPEGEGFV
Q8W360          ------------------------------------------------------------
Q929C3          AKRVAEIPYLSLHPKGSIYAFINISKTKMDSVSFTEYVLKETQVLVIPGLAFGESGDNYV
O86587          WEKLNEIGISCVKPKGALYAFPRIDPAVHDDERFVLDLLLREKIQVVQGTGFNWPSPDHF
O59044          YKRLNEIGISTTKPQGAFYIFPRIEEGPWKSKEFVLDVLHNAHVLFVHGSGFGEYGKGHF
Q943I5          VKSFKELGVKISEPQGAFYLFIDFSSTIKDSESLCMFLLEKAQVALVPGDAFGD--DKCI
Q97TA8          IEKMTALGFEIIKPDGAFYIFAKIPAGNQDSFAFLKDFAQKKAVAFIPGAAFGRYGEGYV
AAT_STRVG       VKMLNEIGVFCPTPEGAFYAYPSVKELPQSSVELAALILDEVEVAVVPGEAFGT--PGYL
Q8RQG1          ----------------SFFAWLPVPK-GYTSEQFSDILLEKAHVAVAPGVGFGKHGEGYV
Q8XQJ3          VGMINAVGMRCETPAGAFYAFASCDGLIRSDEDVSNALLDERGIGVVPGSAFGL--GPYL
Q8TQ40          IEGLTAMGLEVKPPKATFYVWAPVP-TGFTSIEFAKLLLEEAGIVATPGVGFGDAGEGYV
AAT_RICCN       LSILKRVKYFEYKPEGAFYLFVKCDKIIANSNDFAEYLLEEAKVAVVPGIAFGL--EGYF
Q9RWJ7          SSGLRSLGAQVHEPQGTYFLTAQHPTWT------AEGLVESGAVAVIPGEAFYVTPAGLL
Q97GI7          YKRLKDMGFEVRLPKGAFYIFPDISRFGMTSEQFCEKLLNEAKVAIVPGSAFGEKGEGFA
O95335          ------------------------------------------------------------
Q98I67          VSMLNQRGITCPSPEGAFYVYPSCAQLIDTDEAFCSELLEAEGVAVVFGSAFGL--GPNF
AATC_RHIME      VESFGKAGFEVPPPPATMFAWAKIPEKHLGSLEFSKLLVEKADVAVAPGIGFGEQGDDYV
AAT_STRGR       ------------------------------------------------------------
Q8YA73          ISACREIGWEAVAPAGSFFAWMPVPED-FTSSEFADYLLEEVSVAVADGSGFGEFGEGYV
Q8ZI88          FEMMNAIGVCMVMPESGFLSWIDISKLG-TSTFICDYLLQHAHVMVNSGVPYGQGGEGYI
O67864          VEGLNRLGWKVKKPKATMFVWAKIPEWNMNSLDFSLFLLKEAKVAVSPGVGFGQYGEGYV
Q93RH7          VQAAAQIGWQAFPSKGSFYAWMPVPE-GFNSQNFADLLLEEAHVAVAPGIGFGQEGDSYV
Q8R7H1          VNGFREIGLDCFEPKGAFYIFPSIKKTGMTSEEFCEKLLKEEKVAVVPGNAFGPSGEGYV
Q9A0S0          YPLLCQVGFEVVKPQGAFYFFPNVKKAMEMTGSFANAILEEVGLAVVSGAGFGA--PENV
AAT_SULSO       YDELTKVGVEVSKPNGAFYMFPNVSKILKTSKSLAIKLIEEKGVVTIPGEVFPLNGKEFL
Q8ZW57          ERLLR---LPFVKPGGAFYLFPRVSEGCFDK-------ALAAGVSVLPGELYGR--GGHV
Q982E0          SMLSSLTQVPIPRAQGGFYFYLDISKLVWSAREIVSALLTDAGVGVVSGSVFGD--PAGL
Q982E3          RILAGLEGVTVPRADGTFFFYLDLKRLVRSADDIARLLLDETDVATVAGGFFGDMNG--L
O66630          TEALEKIGLEIYRSDYTFYLWIKVPE-GYTSAEFVGRLIDEAGIVCTPGNGFGEYGEGYF
AAT2_METJA      LKYVKDFGWEVNNPIGAYYVFPNIGEDG---REFAYKLLKEKFVALTPGIGFGSKGKNYI
O29838          VEGLRDVGIDAEKPKATFYVWAKV---GGSSIEFVKQLIDKAGIVATPGIGFGKSGEGFV
Q9HQK2          CAAAERWGFDPYTPAGAYYMLLDVSRLG-AAPAVADALLETAGVAVTPGPDFGANATEYV
AAT1_BACSU      YAKLIEIGFSCVKPEGAFYLFPNAKEAAQSCGEFVKALLEEEKVAIVPGSGFGS--PENV
Q9YE99          AGALEEMLPEAVRPGGSMFITVDLSSASITSEDLSVKLLDEESVATVPGRYFGPSGDTML
Q9R6Q3          YLQLSEVGFELVKPNGAFYLFPKVTKAMTDVTDFTTAILEEAGVALVTGAGFGS--PENV
Q97AE8          FNAVSKSRLEPVKPGGTFYLWAKIKEEVKDSWDMTYYLLDKTGVGSSPGPVFGPAGDGYI
O30304          YSELSKI-YDVVKPEGAFYMFVNVNQDCMEY----AENLINLGVAVTPGLPFGDGNETYV
Q92QJ6          LERLPQIGFSIASPDGAFYAYADVSRFTNDSMAFARRMLAEIDVAATPGFDFDPEGHRTM
AAT_PYRHO       VKRLKNMGIKVKEPKGAFYVFPNISGTGMSSEKFSEWLLEKARVVVIPGTAFGRMGEGYV
Q98KW9          LDAVRGMNNVSVGSEGGMYVMLDISDVEPDDEKFAWALLDQEKVGVMPGSSFGEAAAGHI
Q8VS38          IEKLNSPGLLASIPQGAFYLFVSCKDLLGKSTKFAEYLLEDHLVAVIPGIAFGL--KNFI
Q8XMH8          VDGFRSMGLDCFEPLGALYVFPCIKSTGMSSDEFCEKLLLEEKVLAVPGNAFGECGEGFI
AAT_PYRAB       WKRLNEMGLPTVKPKGAFYIFPRIKDTGLTSKEFSELMLMEAKVAVVPGSAFGKAGEGYV
Q8VS39          ------------------------------------------------------------
Q9KE01          VKAARAIGWDVEAPKGSFFAWFPVP-SGFTSEEFATYLLKKARVVVAPGKGFGEHGEGYV
O05237          VESLNEIGLSCHHPGGRFLCFSIYQKHGNEFKSLPEELLTQEKVAVV-------------
AAT_AQUAE       VEELSKIGMDVVKPEGAFYIFPDFSAYAGGDVKLSEFLLEKAKVAVVPGSAFGA--PGFL
Q8REF4          VNSLNKIGVTCSTPKGAIYAFAKLPVE--SSEDFCKWLLTESTVMLAPGEGFYETGKNEV
Q9PPF7          LDILKQIPNISVKPEGAFYLFVNIQKIEKDSMKFCQKLLEQEKVAVVPGVGFGM--DGYF
Q8Y1I0          VPALESLGFQVVKPDGAFYVYADCRGVNHDADALTQSMLNDAGVVLVPGLDFGPTAHHYI
Q8RR70          LDALNAMGLECPKPDGAFYMFPSIAKTGRSSLDFCSELLDQHQVATVPGAAFGA--DDCI
Q9HRX4          LDGLEAMGLDVPTPGGAFYAMPTVPDGWIDE-------VVDRGVVVVPGSAFGDHGAGTA
Q97M25          YKELVSMDFDVVKPEGAFYIFPSIKKFNMTSLNFSLKLLEKEHLAVVPGSAFSHYGEGYI
Q9P9M8          YKRLNEIGISTTKPQGAFYIFPKIEVGPWKNKEFVLDVLHNAHVLFVHGSGFGEYGAGHF
AAT_THEAQ       LEGLSRIGLEAVRPSGAFYVLMDTSPFAPNEVEAAERLLM-AGVAVVPGTEFAAF--GHV
Q8XXV2          RAGLEHTRFKLLPCQGTYFQCVDYSASDLPEAAFAKWLTSEIGVAAIPVSAFYSQESGVV
Q8TS80          VKGFNSIGLECGNPKGAFYAFPYIGGTGLSSSDFAERLLEEKKVVTIPGDVFGEAGEGFL
Q8VXZ8          VKGLKEVGFTVFPSSGTYFVVADHTPFGMENDAFCEYLIEEVGVVAIPTSVFYLNGKNLV
Q8XRB5          LARLNAIGLTCRSPDGAFYLYVNCAGTLDTDTDVVMYLLEREGVAIVAGTAYGL--SPYF
                                                                            

1gdeA           RISYATAYEKLEEAMDRMERVLKERKLV
Q8Y0E8          RLSYATSEARLELAATRLAGALR-----
Q9BVY5          RFCFIKKDSTLDAAEEIIK---------
Q8RAK7          RISYATSMENIEKGLDRIENFLNK----
AAB2_RHIME      RISYATSEAELKEALERIS---------
Q55453          RIAYGALRQTASVAIARLEQGLKS----
AATB_RHIME      RISYATSEAELKEALERIS---------
Q8YTF2          RISLIADCDRLGEALDRIKQ--------
Q9KC79          RLSYATSLELLEAAIDRIFRFVEAKR--
Q92S71          RACFLRDPLQIAEAADRLQRYILSR---
Q93703          RVVLTCGSEDMEEAALRI----------
Q8YMS6          RLSYATDLATIEKGLDRLEKFVRSR---
Q9HV76          RFAYTQNLPRLQEAVERIARGLKNWR--
Q8U3E6          RISYATSREKLIEAMDRIEKALEE----
Q9HUI9          RLGLVLGAEPLREACRRIALCAAE----
Q8ZVJ5          RISFVTEPPRLEEGIRRIGEALKA----
AAT_METEX       ----------------------------
Q9ZLG5          RLSFACSEEQIEKGIERIARFVKSK---
AAT1_METJA      RFSYATKYEDIEKALGIIKEIFE-----
Q8XJ54          RISYCYSKDELERALDKLEAFVKTLK--
Q8UFR3          RISYAGSVSDIAEAVGRIAGWLK-----
Q9W6U2          RFCFVKEEATLDAAAEILKKWSQEQ---
Q9K7L1          RCSYATSMEHLETALERIGRFVQKCK--
O66737          RFAYTRKIEELKEGVERIKKFLEK----
Q9Y9P0          RLSFATATSDVKEGAEIIVRASRE----
Q99V44          RISYAYEMDVLKEGMKRLAKYLNTK---
Q8RA61          RMSYATSLENIKKGLDRIEDFLSKS---
PATA_BACSU      RLSFACSMDTLREGLDRLELFVLKKR--
Q98NB8          RFSYAGSHDDMVEAMARIERWLR-----
Q97PQ9          RLSYATDLDTLKEAVERLKAFMGSEN--
Q9KAU1          RLSYSVSMEQIERSAPVLKKL-------
Q9V0G5          RAVFLPPVEVLEEAMNRFEKFMREK---
AAT_PYRKO       RISLSG------KGLERGLRVIRE----
Q9L0L5          RLSYALGDEDLVEGVSRIQKLLAEAR--
Q979X6          RISFATSEDIIKEGAERIIKFFAS----
Q8RCV4          RLAYATSMENLEEAVKRMKEFMAK----
AAT_SYNY3       RFSYATDMDTIKQGLAELERFVST----
Q8XJT3          RLSYATSKEEIIKGLKRIKEFVNK----
Q97KB8          RFSYCTSIEDIENSIVILKKALEEYN--
Q8ZDK4          RIVTLPRVDELEMAVRKLGRFLETYH--
O59096          RISYATAYEKLEEAMDRMERVLKERKLV
Q98AR6          RLSYGIPSEKLATGLARLVEFLNSWK--
Q8TT07          RFSYANSLENIAEGMDRLEAFLEK----
Q9R096          RFCFVKDKATLQAMDERLRK--------
Q9RNK6          ----------------------------
Q9SIE1          RISYATSLDVLQAAVEKIRKALEPLR--
YD91_METJA      TTEEKYEDMVLEEFKRRLEGMDLE----
Q9CPI6          RIVTLPHVHQIEEALTKLARFL------
Q8U097          RISLTS--DKLEKGLNIIKEV-------
Q9CEK7          RLSYATSLKNLEVAVARLKDWMNE----
AAT_BACSP       RISYATSLNLIEEAIERIDRFVK-----
Q9I015          RVVTLPRVDDLEQAILRIGSFLKGYQ--
Q9KQM1          RIVTLPHVEDLEIAISRFERFITT----
Q9A8H2          RIGLVENEHRIRQAARNVKKFIANADSI
O27916          RMSYATSYELIEEAMERLKTV-------
AAT_BACST       RLSYATSLDALETAVERIHRFMEAR---
AAB1_RHIME      RISYATSEAELKEALERIA---------
AATA_RHIME      RISYATSEALLEEACRRIQR--------
Q9HHD3          RSIFLAPVPVLEEAMDNLEKFMKER---
Q8Y525          RLAATQDISVLEEAFNRLAKL-------
AAT_RICPR       RISYATSMQELEEACIRIKH--------
Q8YIC8          RISYATSDELLEKACIRIQR--------
Q9HK41          RFAFSAATDHIQEAADVL----------
AAT_RHILP       RISYATSEEQLEEACRRIQRFCGACK--
Q53951          ----------------------------
Q9HKR7          RISFATSEDIIKEGLERLVKFMHT----
O25383          RLSFACSEEQIEKGIERIARFVKSK---
Q9CAP1          RFAFCKDEETLRGAIERMKQKLKRK---
AAT_THETH       RLSYATSEENLRKALERFARVL------
Q9RWP3          RLSYATSMDNIEEVLRRLEGVVR-----
Q9UZ63          RISYATSREKLMEAMDRMEKALSE----
Q8U1F5          RISYATAYEKLEEAMNRMEKVLKEKKLI
Q08415          RFCFVKDKATLQAMDERLRK--------
AAT2_BACSU      RISMVSKQEDLREFVTRIQKL-------
Q9X8S5          RFAFCKRLPVLEEAVGRLKTL-------
Q939K8          RLSYAASMEKLELAMERLTAYMATNK--
Q9RAT0          RLSYAASMDVIEQAMARLTDYVTKKR--
Q9CJE0          RLSYAASMDMIEQAMARLTDYVTKKR--
Q972A2          RLSFAVKEDDIREGIKRMKEFI------
Q9XBE6          RMSFAGSAEQLDRAVKRLA---------
Q9HRM6          RLSYAASTDRLEAAVDRLA---------
Q92JE7          RISYATSMEELEKACIRIEKTI------
Q9AA68          RLCFAKADATLDEAVRRLA---------
Q8U821          RLSYATSMEMLGEGCARIAQFCRDIR--
Q92D16          RLSYATSVNNLAEALDRMAQFLAK----
O28650          RLAYAVKFEKLKEAMDRIKEFVEEH---
AAT_THEMA       RLSFATSIERLTEALDRIEDFLNSR---
Q8YP73          RVALTISDERLHEAIQRMQ---------
O53870          RFTFCKRDDTLDEAIRRLSVL-------
Q8TR00          RISYAASMKDIEKSLAIMEKVL------
Q97I35          RLSYATSMDNIVKGLDEIENFIGKLR--
Q8XGH1          RIVTLPREDDLEMAINRFGRFLSGYH--
Q8UDD1          RISYATSETLLEEACKRIQR--------
Q54188          ----------------------------
Q8Y606          RLSYATNPDLFQEAINRIKSFMK-----
Q8TPT6          RISYATSIDRIREALERLEKIF------
Q98H83          RLSYANSEENILRALERIGAFLSK----
O31665          RVGLLTSEERLKEAAYRIGKL-------
O28151          RLSYATSRERIGEFLSRLERFL------
Q8Y8A4          RLSYATSFNNLAEALDRMAQFVEK----
Q92AB1          RLSYATNPDLFQEAINRIKSFMK-----
O54170          RISFAASEDDLWVGLERIVRYFAEAR--
Q9A830          RISYATSNEVLEDACSRIQRFCASVK--
Q8XRN7          RWCYACDVARLAAGVERLREFLR-----
Q8W360          ----------------------------
Q929C3          RLAATQDISVLEEAFNRLAKL-------
O86587          RILTLPHAEDLEAAIGRIGRFLSGYR--
O59044          RIVFLPPIEILEEAMDRFEKFMRER---
Q943I5          RMSYAAALSTLQTAMEKIKEAVALIK--
Q97TA8          RLSYAASMETIKEAMKRLEEYMRE----
AAT_STRVG       RLSYALGDEDLVEGVSRIQKLLAEAK--
Q8RQG1          RVGLLHAEDRLREAINRIDKL-------
Q8XQJ3          RIAYAIDDTALRTACTAIDTFARSLR--
Q8TQ40          RFALTKPVERIKEAVERMKKL-------
AAT_RICCN       RISYATSMEELEKACIRIEKTI------
Q9RWJ7          RFAFCKSRAELEQALERLARL-------
Q97GI7          RISYAYSKKELEECMNRIEKWVEVQNNL
O95335          ----------------------------
Q98I67          RISYATSDALLEEACTRIQRFTAS----
AATC_RHIME      RLALVENEHRIRQAARNIKRFLSS----
AAT_STRGR       ----------------------------
Q8YA73          RVGLLMDEERLEEAVTRVSKLHLFDKV-
Q8ZI88          RLVHGCDDEKLYAVLTRIQQALMQ----
O67864          RFALVENEHRIRQAIRGIRKAFRKLQ--
Q93RH7          RIGLLVEPDHLAQAVERIGQL-------
Q8R7H1          RVSYAYSIDKIAKALERIKRFAEK----
Q9A0S0          RLSYATDIETLKEAVRRLHVFMESNEI-
AAT_SULSO       RLSFAVNEEVIKEGIQKIREFAEQ----
Q8ZW57          RIALVEPEEQLAEAFSVLNEV-------
Q982E0          RLSYGIPTDQLVSGLARLTRLLNSWN--
Q982E3          RLSFGVPQDLLELGLKRVVETLNSLK--
O66630          RISLTVPTERLLEAAERIKNL-------
AAT2_METJA      RISYANSYENIKEGLERIKEFLNK----
O29838          RFALTRGEGVIEEAIDRLKTILHK----
Q9HQK2          RASFAVSTDAVREAVARIDAVLASATTL
AAT1_BACSU      RLSYATSLDLLEEAIERIKRFVEKH---
Q9YE99          RLSFATETERIREGIGRLARLLE-----
Q9R6Q3          RLSYATSLETLEAAVTRLKDWMND----
Q97AE8          RFAFSADTEHVREASELIEK--------
O30304          RISYANSLENLKKAAEIIREYESQR---
Q92QJ6          RFSYAGAATEMEEAMNRIARWL------
AAT_PYRHO       RISYATSKEKLIEAMNRIEKALEGEK--
Q98KW9          RISLCQPEPVLQEAAARLRRFASTYR--
Q8VS38          RISYATS---------------------
Q8XMH8          RACYAASMEDIMEAIKRIRRFVERNNM-
AAT_PYRAB       RISYATAYEKLEEAMDRMEKVLREKKL-
Q8VS39          ----------------------------
Q9KE01          RVALLADIAKLEEAMGRVGKL-------
O05237          ----------------------------
AAT_AQUAE       RLSYALSEERLVEGIRRIKKALEE----
Q8REF4          RFSFCVGENDIEKAMRVLEEALKVYK--
Q9PPF7          RLSYATSDELIKKGLERIANFIKNYK--
Q8Y1I0          RLSYATAMDHLEEAVARLARLFR-----
Q8RR70          RLSYATDLDTIKRGMERLEKFLH-----
Q9HRX4          RISYATDMATLRDAIDVMRAATAAVQ--
Q97M25          RISYAASMKDLKEGMIRLRRFIQSVKL-
Q9P9M8          RAVFLPPIEILEEAMDRFEKFMKER---
AAT_THEAQ       RLSYATGEENLKKALERFAQALQ-----
Q8XXV2          RFCFAKKDETLRLALERLSRL-------
Q8TS80          RCAYAASLDDIRKSIERMGDFVEELK--
Q8VXZ8          RFAFCKDEETLRGAIERMKQKLKRK---
Q8XRB5          RMSIATALETLEEGCRRIERAVLA----
                                            
