# Supplementary material for: A maximum likelihood framework for protein design
Source: BMC Bioinformatics. 2006 Jun 29;7:326. doi: 10.1186/1471-2105-7-326 (PMC1570151; doi:10.1186/1471-2105-7-326)
Supplement: Additional file 7 — Marginal and leave-one-out profiles of 10 proteins used in the design specificity experiment [file 1471-2105-7-326-S7.gz]

Archive with 10 entries (10 files):
- 1B8XA.pdf
- 1D9CA.pdf
- 1EB6A.pdf
- 1KYQA.pdf
- 1LAY0.pdf
- 1QKRA.pdf
- 1SFXA.pdf
- 1T35A.pdf
- 1TIYA.pdf
- 1VAVA.pdf
